# Supplementary material for: Absolute configuration of (1S,2S)-3-methyl-2-phenyl-2,3-dihydro­thia­zolo[2,3-b]quinazolin-5-one
Source: Acta Crystallogr Sect E Struct Rep Online. 2012 Mar 3;68(Pt 4):o927–8. doi: 10.1107/S160053681200832X (PMC3343911; doi:10.1107/S160053681200832X)
Supplement: Supplementary file 1 [file e-68-0o927-sup1.cif]

##############################################################################
#                                                                            #
# This CIF contains the data in a paper accepted for publication in          #
# Acta Crystallographica Section E. It conforms to the requirements of       #
# Notes for Authors for Acta Crystallographica Section E, and has been       #
# peer reviewed under the auspices of the IUCr Commission on Journals.       #
#                                                                            #
# Full details of the Crystallographic Information File format               #
# are given in the paper "The Crystallographic Information File (CIF):       #
# a New Standard Archive File for Crystallography" by S. R. Hall, F. H.      #
# Allen and I. D. Brown [Acta Cryst. (1991), A47, 655-685].                  #
#                                                                            #
# The current version of the core CIF dictionary is obtainable from          #
# ftp://ftp.iucr.org/pub/cif_core.dic.                                       #
#                                                                            #
# Software is freely available for graphical display of the structure(s)     #
# in this CIF. For information consult the CIF software page                 #
# http://www.iucr.org/resources/cif/software.                                #
#                                                                            #
# This file may be used for bona fide research purposes within the           #
# scientific community so long as proper attribution is given to the journal # 
# article from which it was obtained.                                        #
#                                                                            #
##############################################################################
data_global
_audit_creation_method     'form.cif (version 2.0)'
_journal_data_validation_number     ?
_journal_date_recd_electronic     2012-02-10
_journal_date_accepted     2012-02-24
_journal_name_full     'Acta Crystallographica, Section E'
_journal_year     2012
_journal_volume     68
_journal_issue      4
_journal_page_first     o927
_journal_page_last     o928
_journal_paper_category     QO
_journal_paper_doi     10.1107/S160053681200832X
_journal_coeditor_code     NK2145
_publ_contact_author_name     'Professor Fun, Hoong-Kun'
_publ_contact_author_address
;
X-ray Crystallography Unit
School of Physics
Universiti Sains Malaysia
11800 USM, Penang
Malaysia
;
_publ_contact_author_email     hkfun@usm.my
_publ_contact_author_fax     '604 6579150'
_publ_contact_author_phone     '604 6533652'
_publ_section_title
;\
Absolute configuration of
(1<i>S</i>,2<i>S</i>)-3-methyl-2-phenyl-2,3-dihydrothiazolo[2,3-<i>b</i>]\
quinazolin-5-one
;
loop_
    _publ_author_name
    _publ_author_footnote
    _publ_author_address
    'Mostafa. M. Ghorab' ?
;
Medicinal, Aromatic and Poisonous Plants Research Center
College of Pharmacy
King Saud University
Riyadh 11451
Saudi Arabia
;
    'Mansour. S. Al-Said' ?
;
Medicinal, Aromatic and Poisonous Plants Research Center
College of Pharmacy
King Saud University
Riyadh 11451
Saudi Arabia
;
    'Maged. S. Abdel-Kader' ?
;
Department of Pharmacognosy
College of Pharmacy
Salman Bin Abdulaziz University
PO Box 173, Al-Kharji 1194
Saudi Arabia
;
    'Madhukar Hemamalini' ?
;
X-ray Crystallography Unit
School of Physics
Universiti Sains Malaysia
11800 USM, Penang
Malaysia
;
    'Hoong-Kun Fun'
;
College of Pharmacy (Visiting Professor), King Saud University, PO Box 2457,
Riyadh 11451, Saudi Arabia. Thomson Reuters ResearcherID: A-3561-2009.
;
;
X-ray Crystallography Unit
School of Physics
Universiti Sains Malaysia
11800 USM, Penang
Malaysia
;
data_I
_audit_creation_method     SHELXL97
_chemical_name_systematic
;
(1<i>S</i>,2<i>S</i>)-3-methyl-2-phenyl-
2,3-dihydrothiazolo[2,3-<i>b</i>]quinazolin-5-one
;
_chemical_name_common     ?
_chemical_formula_moiety     'C17 H14 N2 O S'
_chemical_formula_sum     'C17 H14 N2 O S'
_chemical_formula_iupac     'C17 H14 N2 O S'
_chemical_formula_weight     294.36
_chemical_melting_point     ?
_symmetry_cell_setting     orthorhombic
_symmetry_space_group_name_H-M     'P 21 21 21'
_symmetry_space_group_name_Hall     'P 2ac 2ab'
loop_
    _symmetry_equiv_pos_as_xyz
    'x, y, z'
    '-x+1/2, -y, z+1/2'
    '-x, y+1/2, -z+1/2'
    'x+1/2, -y+1/2, -z'
_cell_length_a     8.48650(10)
_cell_length_b     10.0846(2)
_cell_length_c     16.8290(3)
_cell_angle_alpha     90.00
_cell_angle_beta     90.00
_cell_angle_gamma     90.00
_cell_volume     1440.28(4)
_cell_formula_units_Z     4
_cell_measurement_reflns_used     4079
_cell_measurement_theta_min     4.38
_cell_measurement_theta_max     71.67
_cell_measurement_temperature     296(2)
_exptl_crystal_description     block
_exptl_crystal_colour     colourless
_exptl_crystal_size_max     0.96
_exptl_crystal_size_mid     0.64
_exptl_crystal_size_min     0.51
_exptl_crystal_density_diffrn     1.358
_exptl_crystal_density_meas     ?
_exptl_crystal_density_method     'not measured'
_exptl_crystal_F_000     616
_exptl_absorpt_coefficient_mu     1.988
_exptl_absorpt_correction_type     multi-scan
_exptl_absorpt_process_details     '(SADABS; Bruker, 2009)'
_exptl_absorpt_correction_T_min     0.2510
_exptl_absorpt_correction_T_max     0.4305
_exptl_special_details     ?
_diffrn_ambient_temperature     296(2)
_diffrn_radiation_type     CuK\a
_diffrn_radiation_wavelength     1.54178
_diffrn_radiation_source     'fine-focus sealed tube'
_diffrn_radiation_monochromator     graphite
_diffrn_measurement_device_type     'Bruker SMART APEXII CCD'
_diffrn_measurement_method     '\f and \w'
_diffrn_detector_area_resol_mean     .
_diffrn_reflns_number     8654
_diffrn_reflns_av_R_equivalents     0.0279
_diffrn_reflns_av_sigmaI/netI     0.0409
_diffrn_reflns_theta_min     5.11
_diffrn_reflns_theta_max     71.94
_diffrn_reflns_theta_full     71.94
_diffrn_measured_fraction_theta_max     0.987
_diffrn_measured_fraction_theta_full     0.987
_diffrn_reflns_limit_h_min     -10
_diffrn_reflns_limit_h_max     10
_diffrn_reflns_limit_k_min     -8
_diffrn_reflns_limit_k_max     12
_diffrn_reflns_limit_l_min     -20
_diffrn_reflns_limit_l_max     20
_diffrn_standards_number     0
_diffrn_standards_interval_count     .
_diffrn_standards_interval_time     .
_diffrn_standards_decay_%     ?
_refine_special_details
;
 Refinement of F^2^ against ALL reflections.  The weighted R-factor wR and
 goodness of fit S are based on F^2^, conventional R-factors R are based
 on F, with F set to zero for negative F^2^. The threshold expression of
 F^2^ > 2\s(F^2^) is used only for calculating R-factors(gt) etc. and is
 not relevant to the choice of reflections for refinement.  R-factors based
 on F^2^ are statistically about twice as large as those based on F, and R-
 factors based on ALL data will be even larger.
;
_reflns_number_total     2637
_reflns_number_gt     2521
_reflns_threshold_expression     I>2\s(I)
_refine_ls_structure_factor_coef     Fsqd
_refine_ls_matrix_type     full
_refine_ls_R_factor_all     0.0442
_refine_ls_R_factor_gt     0.0430
_refine_ls_wR_factor_gt     0.1076
_refine_ls_wR_factor_ref     0.1089
_refine_ls_goodness_of_fit_ref     1.082
_refine_ls_restrained_S_all     1.082
_refine_ls_number_reflns     2637
_refine_ls_number_parameters     192
_refine_ls_number_restraints     0
_refine_ls_hydrogen_treatment     constr
_refine_ls_weighting_scheme     calc
_refine_ls_weighting_details
       'calc w = 1/[\s^2^(Fo^2^)+(0.0729P)^2^+0.0628P] where P=(Fo^2^+2Fc^2^)/3'
_atom_sites_solution_hydrogens     geom
_atom_sites_solution_primary     direct
_atom_sites_solution_secondary     difmap
_refine_ls_shift/su_max     0.001
_refine_ls_shift/su_max_lt     0.001
_refine_ls_shift/su_mean     0.000
_refine_diff_density_max     0.217
_refine_diff_density_min     -0.228
_refine_ls_extinction_method     'SHELXTL (Sheldrick, 2008)'
_refine_ls_extinction_coef     0.107(4)
_refine_ls_extinction_expression
                                  'Fc^*^=kFc[1+0.001xFc^2^\l^3^/sin(2\q)]^-1/4^'
_refine_ls_abs_structure_details     'Flack (1983), with 1011 Friedel pairs'
_refine_ls_abs_structure_Flack     0.00(2)
loop_
    _atom_type_symbol
    _atom_type_description
    _atom_type_scat_dispersion_real
    _atom_type_scat_dispersion_imag
    _atom_type_scat_source
    'C' 'C' 0.0181 0.0091
                         'International Tables Vol C Tables 4.2.6.8 and 6.1.1.4'
    'H' 'H' 0.0000 0.0000
                         'International Tables Vol C Tables 4.2.6.8 and 6.1.1.4'
    'N' 'N' 0.0311 0.0180
                         'International Tables Vol C Tables 4.2.6.8 and 6.1.1.4'
    'O' 'O' 0.0492 0.0322
                         'International Tables Vol C Tables 4.2.6.8 and 6.1.1.4'
    'S' 'S' 0.3331 0.5567
                         'International Tables Vol C Tables 4.2.6.8 and 6.1.1.4'
_computing_data_collection     'APEX2 (Bruker, 2009)'
_computing_cell_refinement     'SAINT (Bruker, 2009)'
_computing_data_reduction     'SAINT (Bruker, 2009)'
_computing_structure_solution     'SHELXTL (Sheldrick, 2008)'
_computing_structure_refinement     'SHELXTL (Sheldrick, 2008)'
_computing_molecular_graphics     'SHELXTL (Sheldrick, 2008)'
_computing_publication_material
;
SHELXTL (Sheldrick, 2008) and PLATON (Spek, 2009)
;
loop_
    _atom_site_type_symbol
    _atom_site_label
    _atom_site_fract_x
    _atom_site_fract_y
    _atom_site_fract_z
    _atom_site_U_iso_or_equiv
    _atom_site_adp_type
    _atom_site_calc_flag
    _atom_site_refinement_flags
    _atom_site_occupancy
    _atom_site_symmetry_multiplicity
    _atom_site_disorder_assembly
    _atom_site_disorder_group
    S S1 0.93740(6) 0.77405(8) 0.26159(3) 0.0835(3) Uani d . 1 1 . .
    N N1 0.84292(17) 0.75544(18) 0.40678(9) 0.0558(4) Uani d . 1 1 . .
    N N2 0.99073(19) 0.57264(18) 0.35894(9) 0.0585(4) Uani d . 1 1 . .
    O O1 0.7394(3) 0.7625(3) 0.53134(11) 0.0983(7) Uani d . 1 1 . .
    C C3 0.8142(2) 0.7024(3) 0.48182(12) 0.0654(5) Uani d . 1 1 . .
    C C10 0.9264(2) 0.6865(2) 0.35080(10) 0.0540(4) Uani d . 1 1 . .
    C C9 0.9715(2) 0.51345(19) 0.43270(11) 0.0561(4) Uani d . 1 1 . .
    C C12 0.5242(2) 0.8021(2) 0.28662(15) 0.0693(6) Uani d . 1 1 . .
    H H12A 0.5479 0.7496 0.3304 0.083 Uiso calc R 1 1 . .
    C C11 0.6379(2) 0.88563(18) 0.25601(12) 0.0556(4) Uani d . 1 1 . .
    C C4 0.8811(2) 0.5710(2) 0.49297(11) 0.0598(5) Uani d . 1 1 . .
    C C13 0.3752(3) 0.7954(3) 0.25291(17) 0.0743(6) Uani d . 1 1 . .
    H H13A 0.2993 0.7396 0.2746 0.089 Uiso calc R 1 1 . .
    C C5 0.8607(3) 0.5028(3) 0.56509(14) 0.0774(6) Uani d . 1 1 . .
    H H5A 0.8007 0.5405 0.6055 0.093 Uiso calc R 1 1 . .
    C C14 0.3400(3) 0.8704(2) 0.18807(17) 0.0730(6) Uani d . 1 1 . .
    H H14A 0.2396 0.8670 0.1660 0.088 Uiso calc R 1 1 . .
    C C16 0.6023(3) 0.9594(2) 0.18898(14) 0.0633(5) Uani d . 1 1 . .
    H H16A 0.6783 1.0144 0.1666 0.076 Uiso calc R 1 1 . .
    C C6 0.9290(4) 0.3807(3) 0.57612(17) 0.0875(8) Uani d . 1 1 . .
    H H6A 0.9131 0.3350 0.6235 0.105 Uiso calc R 1 1 . .
    C C1 0.7973(2) 0.9010(2) 0.29489(15) 0.0659(5) Uani d . 1 1 . .
    H H1A 0.8396 0.9878 0.2798 0.079 Uiso calc R 1 1 . .
    C C15 0.4533(3) 0.9515(2) 0.15507(14) 0.0723(6) Uani d . 1 1 . .
    H H15A 0.4299 1.0010 0.1100 0.087 Uiso calc R 1 1 . .
    C C8 1.0433(3) 0.3896(2) 0.44566(15) 0.0744(6) Uani d . 1 1 . .
    H H8A 1.1052 0.3517 0.4061 0.089 Uiso calc R 1 1 . .
    C C2 0.7980(2) 0.8926(2) 0.38635(14) 0.0659(5) Uani d . 1 1 . .
    H H2B 0.6911 0.9094 0.4060 0.079 Uiso calc R 1 1 . .
    C C17 0.9107(4) 0.9910(3) 0.4252(3) 0.1039(11) Uani d . 1 1 . .
    H H17A 0.9070 0.9806 0.4818 0.156 Uiso calc R 1 1 . .
    H H17C 0.8802 1.0797 0.4113 0.156 Uiso calc R 1 1 . .
    H H17D 1.0160 0.9746 0.4067 0.156 Uiso calc R 1 1 . .
    C C7 1.0225(4) 0.3247(3) 0.51644(19) 0.0874(8) Uani d . 1 1 . .
    H H7A 1.0707 0.2431 0.5248 0.105 Uiso calc R 1 1 . .
loop_
    _atom_site_aniso_label
    _atom_site_aniso_U_11
    _atom_site_aniso_U_22
    _atom_site_aniso_U_33
    _atom_site_aniso_U_12
    _atom_site_aniso_U_13
    _atom_site_aniso_U_23
    S1 0.0541(3) 0.1285(5) 0.0680(3) 0.0297(3) 0.0168(2) 0.0362(3)
    N1 0.0436(7) 0.0702(9) 0.0535(8) 0.0037(6) -0.0037(6) -0.0028(7)
    N2 0.0529(8) 0.0726(10) 0.0500(7) 0.0055(7) -0.0055(6) -0.0051(7)
    O1 0.1001(14) 0.1344(18) 0.0602(9) 0.0463(14) 0.0130(8) -0.0049(10)
    C3 0.0512(9) 0.0952(14) 0.0497(9) 0.0092(10) -0.0022(8) -0.0043(9)
    C10 0.0393(7) 0.0739(11) 0.0490(8) 0.0004(7) -0.0014(7) 0.0020(7)
    C9 0.0526(9) 0.0635(10) 0.0522(9) -0.0071(7) -0.0092(7) -0.0034(7)
    C12 0.0519(10) 0.0741(12) 0.0820(13) -0.0033(8) -0.0106(9) 0.0223(10)
    C11 0.0469(8) 0.0523(8) 0.0675(10) 0.0055(6) -0.0032(8) 0.0022(8)
    C4 0.0472(8) 0.0815(12) 0.0507(9) -0.0083(8) -0.0059(7) 0.0028(8)
    C13 0.0491(10) 0.0816(13) 0.0923(16) -0.0055(9) -0.0084(10) 0.0104(12)
    C5 0.0615(12) 0.1126(18) 0.0579(11) -0.0103(12) -0.0015(9) 0.0107(12)
    C14 0.0527(10) 0.0768(13) 0.0896(15) 0.0096(9) -0.0178(11) -0.0050(11)
    C16 0.0634(11) 0.0560(9) 0.0705(11) 0.0068(8) -0.0005(9) 0.0064(8)
    C6 0.0857(16) 0.0934(17) 0.0833(15) -0.0174(14) -0.0132(14) 0.0307(13)
    C1 0.0460(9) 0.0666(10) 0.0850(14) -0.0021(8) -0.0040(9) 0.0180(10)
    C15 0.0745(13) 0.0697(11) 0.0727(12) 0.0158(10) -0.0151(10) 0.0056(9)
    C8 0.0880(15) 0.0662(11) 0.0691(11) 0.0015(11) -0.0152(12) -0.0065(9)
    C2 0.0505(9) 0.0676(11) 0.0795(13) 0.0061(8) -0.0114(9) -0.0047(10)
    C17 0.0876(19) 0.0806(16) 0.143(3) -0.0012(14) -0.038(2) -0.0195(18)
    C7 0.107(2) 0.0709(13) 0.0845(15) -0.0052(13) -0.0216(15) 0.0107(11)
_geom_special_details
;
 All s.u.'s (except the s.u. in the dihedral angle between two l.s. planes)
 are estimated using the full covariance matrix.  The cell s.u.'s are taken
 into account individually in the estimation of s.u.'s in distances, angles
 and torsion angles; correlations between s.u.'s in cell parameters are only
 used when they are defined by crystal symmetry.  An approximate (isotropic)
 treatment of cell s.u.'s is used for estimating s.u.'s involving l.s. planes.
;
loop_
    _geom_bond_atom_site_label_1
    _geom_bond_atom_site_label_2
    _geom_bond_site_symmetry_2
    _geom_bond_distance
    _geom_bond_publ_flag
    S1 C10 . 1.7439(18) ?
    S1 C1 . 1.835(2) ?
    N1 C10 . 1.368(3) ?
    N1 C3 . 1.393(3) ?
    N1 C2 . 1.475(3) ?
    N2 C10 . 1.279(3) ?
    N2 C9 . 1.387(3) ?
    O1 C3 . 1.211(3) ?
    C3 C4 . 1.454(3) ?
    C9 C4 . 1.398(3) ?
    C9 C8 . 1.406(3) ?
    C12 C11 . 1.380(3) ?
    C12 C13 . 1.388(3) ?
    C12 H12A . 0.9300 ?
    C11 C16 . 1.385(3) ?
    C11 C1 . 1.511(3) ?
    C4 C5 . 1.406(3) ?
    C13 C14 . 1.361(4) ?
    C13 H13A . 0.9300 ?
    C5 C6 . 1.374(5) ?
    C5 H5A . 0.9300 ?
    C14 C15 . 1.379(4) ?
    C14 H14A . 0.9300 ?
    C16 C15 . 1.390(3) ?
    C16 H16A . 0.9300 ?
    C6 C7 . 1.399(5) ?
    C6 H6A . 0.9300 ?
    C1 C2 . 1.542(3) ?
    C1 H1A . 0.9800 ?
    C15 H15A . 0.9300 ?
    C8 C7 . 1.371(4) ?
    C8 H8A . 0.9300 ?
    C2 C17 . 1.526(3) ?
    C2 H2B . 0.9800 ?
    C17 H17A . 0.9600 ?
    C17 H17C . 0.9600 ?
    C17 H17D . 0.9600 ?
    C7 H7A . 0.9300 ?
loop_
    _geom_angle_atom_site_label_1
    _geom_angle_atom_site_label_2
    _geom_angle_atom_site_label_3
    _geom_angle_site_symmetry_1
    _geom_angle_site_symmetry_3
    _geom_angle
    _geom_angle_publ_flag
    C10 S1 C1 . . 93.18(10) ?
    C10 N1 C3 . . 121.33(18) ?
    C10 N1 C2 . . 116.71(17) ?
    C3 N1 C2 . . 121.72(18) ?
    C10 N2 C9 . . 115.61(16) ?
    O1 C3 N1 . . 121.6(2) ?
    O1 C3 C4 . . 124.9(2) ?
    N1 C3 C4 . . 113.49(18) ?
    N2 C10 N1 . . 127.10(17) ?
    N2 C10 S1 . . 121.59(14) ?
    N1 C10 S1 . . 111.31(14) ?
    N2 C9 C4 . . 122.34(19) ?
    N2 C9 C8 . . 118.0(2) ?
    C4 C9 C8 . . 119.6(2) ?
    C11 C12 C13 . . 120.9(2) ?
    C11 C12 H12A . . 119.5 ?
    C13 C12 H12A . . 119.5 ?
    C12 C11 C16 . . 118.68(18) ?
    C12 C11 C1 . . 121.78(18) ?
    C16 C11 C1 . . 119.52(18) ?
    C9 C4 C5 . . 119.4(2) ?
    C9 C4 C3 . . 119.94(18) ?
    C5 C4 C3 . . 120.6(2) ?
    C14 C13 C12 . . 120.0(2) ?
    C14 C13 H13A . . 120.0 ?
    C12 C13 H13A . . 120.0 ?
    C6 C5 C4 . . 120.2(3) ?
    C6 C5 H5A . . 119.9 ?
    C4 C5 H5A . . 119.9 ?
    C13 C14 C15 . . 120.0(2) ?
    C13 C14 H14A . . 120.0 ?
    C15 C14 H14A . . 120.0 ?
    C11 C16 C15 . . 120.1(2) ?
    C11 C16 H16A . . 119.9 ?
    C15 C16 H16A . . 119.9 ?
    C5 C6 C7 . . 120.3(2) ?
    C5 C6 H6A . . 119.9 ?
    C7 C6 H6A . . 119.9 ?
    C11 C1 C2 . . 115.45(17) ?
    C11 C1 S1 . . 112.12(16) ?
    C2 C1 S1 . . 105.33(14) ?
    C11 C1 H1A . . 107.9 ?
    C2 C1 H1A . . 107.9 ?
    S1 C1 H1A . . 107.9 ?
    C14 C15 C16 . . 120.2(2) ?
    C14 C15 H15A . . 119.9 ?
    C16 C15 H15A . . 119.9 ?
    C7 C8 C9 . . 120.2(3) ?
    C7 C8 H8A . . 119.9 ?
    C9 C8 H8A . . 119.9 ?
    N1 C2 C17 . . 110.36(19) ?
    N1 C2 C1 . . 106.58(17) ?
    C17 C2 C1 . . 113.2(2) ?
    N1 C2 H2B . . 108.9 ?
    C17 C2 H2B . . 108.9 ?
    C1 C2 H2B . . 108.9 ?
    C2 C17 H17A . . 109.5 ?
    C2 C17 H17C . . 109.5 ?
    H17A C17 H17C . . 109.5 ?
    C2 C17 H17D . . 109.5 ?
    H17A C17 H17D . . 109.5 ?
    H17C C17 H17D . . 109.5 ?
    C8 C7 C6 . . 120.3(3) ?
    C8 C7 H7A . . 119.8 ?
    C6 C7 H7A . . 119.8 ?
loop_
    _geom_torsion_atom_site_label_1
    _geom_torsion_atom_site_label_2
    _geom_torsion_atom_site_label_3
    _geom_torsion_atom_site_label_4
    _geom_torsion_site_symmetry_1
    _geom_torsion_site_symmetry_2
    _geom_torsion_site_symmetry_3
    _geom_torsion_site_symmetry_4
    _geom_torsion
    _geom_torsion_publ_flag
    C10 N1 C3 O1 . . . . -179.4(2) ?
    C2 N1 C3 O1 . . . . 6.4(3) ?
    C10 N1 C3 C4 . . . . 0.1(3) ?
    C2 N1 C3 C4 . . . . -174.12(17) ?
    C9 N2 C10 N1 . . . . 0.6(3) ?
    C9 N2 C10 S1 . . . . -179.34(13) ?
    C3 N1 C10 N2 . . . . -2.2(3) ?
    C2 N1 C10 N2 . . . . 172.28(18) ?
    C3 N1 C10 S1 . . . . 177.70(15) ?
    C2 N1 C10 S1 . . . . -7.8(2) ?
    C1 S1 C10 N2 . . . . 171.57(16) ?
    C1 S1 C10 N1 . . . . -8.37(15) ?
    C10 N2 C9 C4 . . . . 3.2(3) ?
    C10 N2 C9 C8 . . . . -178.35(18) ?
    C13 C12 C11 C16 . . . . -2.4(4) ?
    C13 C12 C11 C1 . . . . 176.0(2) ?
    N2 C9 C4 C5 . . . . 177.15(19) ?
    C8 C9 C4 C5 . . . . -1.3(3) ?
    N2 C9 C4 C3 . . . . -5.2(3) ?
    C8 C9 C4 C3 . . . . 176.33(19) ?
    O1 C3 C4 C9 . . . . -177.2(2) ?
    N1 C3 C4 C9 . . . . 3.3(3) ?
    O1 C3 C4 C5 . . . . 0.4(4) ?
    N1 C3 C4 C5 . . . . -179.06(19) ?
    C11 C12 C13 C14 . . . . 0.9(4) ?
    C9 C4 C5 C6 . . . . 0.0(3) ?
    C3 C4 C5 C6 . . . . -177.7(2) ?
    C12 C13 C14 C15 . . . . 1.1(4) ?
    C12 C11 C16 C15 . . . . 1.8(3) ?
    C1 C11 C16 C15 . . . . -176.6(2) ?
    C4 C5 C6 C7 . . . . 1.6(4) ?
    C12 C11 C1 C2 . . . . -34.8(3) ?
    C16 C11 C1 C2 . . . . 143.6(2) ?
    C12 C11 C1 S1 . . . . 85.8(2) ?
    C16 C11 C1 S1 . . . . -95.81(19) ?
    C10 S1 C1 C11 . . . . -105.81(15) ?
    C10 S1 C1 C2 . . . . 20.52(15) ?
    C13 C14 C15 C16 . . . . -1.6(4) ?
    C11 C16 C15 C14 . . . . 0.1(3) ?
    N2 C9 C8 C7 . . . . -177.4(2) ?
    C4 C9 C8 C7 . . . . 1.2(3) ?
    C10 N1 C2 C17 . . . . -99.9(3) ?
    C3 N1 C2 C17 . . . . 74.6(3) ?
    C10 N1 C2 C1 . . . . 23.4(2) ?
    C3 N1 C2 C1 . . . . -162.12(17) ?
    C11 C1 C2 N1 . . . . 97.6(2) ?
    S1 C1 C2 N1 . . . . -26.69(19) ?
    C11 C1 C2 C17 . . . . -140.9(2) ?
    S1 C1 C2 C17 . . . . 94.8(2) ?
    C9 C8 C7 C6 . . . . 0.3(4) ?
    C5 C6 C7 C8 . . . . -1.7(4) ?
loop_
    _geom_hbond_atom_site_label_D
    _geom_hbond_atom_site_label_H
    _geom_hbond_atom_site_label_A
    _geom_hbond_site_symmetry_A
    _geom_hbond_distance_DH
    _geom_hbond_distance_HA
    _geom_hbond_distance_DA
    _geom_hbond_angle_DHA
    _geom_hbond_publ_flag
    C2 H2B Cg3 3_466 0.98 2.91 3.824(2) 155.00 yes
    C6 H6A Cg4 2_665 0.93 2.81 3.637(3) 146.00 yes
_iucr_refine_instructions_details
;
TITL a in P2(1)2(1)2(1)
CELL 1.54178   8.4865  10.0846  16.8290  90.000  90.000  90.000
ZERR    4.00   0.0001   0.0002   0.0003   0.000   0.000   0.000
LATT -1
SYMM 0.5-X, -Y, 0.5+Z
SYMM -X, 0.5+Y, 0.5-Z
SYMM 0.5+X, 0.5-Y, -Z
SFAC C H N O S
UNIT 68 56 8 4 4
TEMP 23.000
SIZE 0.51 0.64 0.961
L.S. 10
BOND $H
ACTA
CONF
FMAP 2
PLAN 20
WGHT    0.072900    0.062800
EXTI    0.107271
FVAR       1.72843
S1    5    0.937400    0.774049    0.261592    11.00000    0.05411    0.12845 =
         0.06802    0.03622    0.01685    0.02971
N1    3    0.842921    0.755436    0.406783    11.00000    0.04360    0.07025 =
         0.05352   -0.00276   -0.00369    0.00370
N2    3    0.990725    0.572644    0.358944    11.00000    0.05286    0.07257 =
         0.04997   -0.00507   -0.00551    0.00551
O1    4    0.739370    0.762527    0.531342    11.00000    0.10011    0.13441 =
         0.06023   -0.00486    0.01304    0.04635
C3    1    0.814229    0.702448    0.481816    11.00000    0.05122    0.09522 =
         0.04968   -0.00433   -0.00217    0.00918
C10   1    0.926397    0.686533    0.350797    11.00000    0.03926    0.07386 =
         0.04896    0.00197   -0.00137    0.00043
C9    1    0.971506    0.513449    0.432700    11.00000    0.05262    0.06346 =
         0.05216   -0.00336   -0.00922   -0.00707
C12   1    0.524217    0.802100    0.286619    11.00000    0.05194    0.07413 =
         0.08198    0.02232   -0.01062   -0.00331
AFIX  43
H12A  2    0.547855    0.749577    0.330450    11.00000   -1.20000
AFIX   0
C11   1    0.637850    0.885629    0.256008    11.00000    0.04687    0.05232 =
         0.06754    0.00224   -0.00317    0.00550
C4    1    0.881080    0.571036    0.492973    11.00000    0.04722    0.08147 =
         0.05069    0.00284   -0.00594   -0.00830
C13   1    0.375169    0.795381    0.252912    11.00000    0.04914    0.08157 =
         0.09230    0.01036   -0.00842   -0.00551
AFIX  43
H13A  2    0.299295    0.739586    0.274639    11.00000   -1.20000
AFIX   0
C5    1    0.860687    0.502845    0.565090    11.00000    0.06148    0.11264 =
         0.05794    0.01071   -0.00145   -0.01026
AFIX  43
H5A   2    0.800748    0.540519    0.605471    11.00000   -1.20000
AFIX   0
C14   1    0.340014    0.870425    0.188071    11.00000    0.05268    0.07683 =
         0.08960   -0.00500   -0.01782    0.00962
AFIX  43
H14A  2    0.239602    0.867021    0.166032    11.00000   -1.20000
AFIX   0
C16   1    0.602315    0.959405    0.188976    11.00000    0.06340    0.05602 =
         0.07050    0.00640   -0.00050    0.00684
AFIX  43
H16A  2    0.678311    1.014360    0.166599    11.00000   -1.20000
AFIX   0
C6    1    0.929038    0.380682    0.576119    11.00000    0.08573    0.09338 =
         0.08329    0.03071   -0.01316   -0.01744
AFIX  43
H6A   2    0.913080    0.335029    0.623455    11.00000   -1.20000
AFIX   0
C1    1    0.797334    0.900979    0.294889    11.00000    0.04599    0.06655 =
         0.08504    0.01798   -0.00403   -0.00215
AFIX  13
H1A   2    0.839612    0.987822    0.279777    11.00000   -1.20000
AFIX   0
C15   1    0.453276    0.951486    0.155068    11.00000    0.07448    0.06973 =
         0.07267    0.00556   -0.01514    0.01585
AFIX  43
H15A  2    0.429882    1.001025    0.109974    11.00000   -1.20000
AFIX   0
C8    1    1.043346    0.389649    0.445665    11.00000    0.08796    0.06617 =
         0.06905   -0.00646   -0.01520    0.00148
AFIX  43
H8A   2    1.105170    0.351722    0.406100    11.00000   -1.20000
AFIX   0
C2    1    0.797967    0.892560    0.386351    11.00000    0.05050    0.06762 =
         0.07948   -0.00469   -0.01138    0.00612
AFIX  13
H2B   2    0.691096    0.909417    0.405961    11.00000   -1.20000
AFIX   0
C17   1    0.910748    0.991009    0.425167    11.00000    0.08764    0.08058 =
         0.14338   -0.01950   -0.03757   -0.00122
AFIX 137
H17A  2    0.906954    0.980632    0.481839    11.00000   -1.50000
H17C  2    0.880226    1.079722    0.411340    11.00000   -1.50000
H17D  2    1.016017    0.974610    0.406741    11.00000   -1.50000
AFIX   0
C7    1    1.022502    0.324740    0.516441    11.00000    0.10673    0.07092 =
         0.08445    0.01066   -0.02158   -0.00518
AFIX  43
H7A   2    1.070730    0.243120    0.524821    11.00000   -1.20000
HKLF 4
REM  a in P2(1)2(1)2(1)
REM R1 =  0.0430 for   2521 Fo > 4sig(Fo)  and  0.0442 for all   2637 data
REM    192 parameters refined using      0 restraints
END
WGHT      0.0729      0.0628
REM Highest difference peak  0.217,  deepest hole -0.228,  1-sigma level  0.058
Q1    1   1.0432  0.7855  0.2596  11.00000  0.05    0.22
Q2    1   0.7203  0.8876  0.2721  11.00000  0.05    0.21
Q3    1   0.8436  0.7587  0.2523  11.00000  0.05    0.19
Q4    1   0.4388  0.7951  0.2649  11.00000  0.05    0.17
Q5    1   0.2704  0.7764  0.3117  11.00000  0.05    0.15
Q6    1   0.8061  0.8270  0.5204  11.00000  0.05    0.15
Q7    1   0.9301  0.7574  0.2036  11.00000  0.05    0.15
Q8    1   0.2528  0.8183  0.3175  11.00000  0.05    0.15
Q9    1   1.1076  0.5593  0.3434  11.00000  0.05    0.14
Q10   1   0.6926  0.7363  0.5051  11.00000  0.05    0.14
Q11   1   0.7344  0.7101  0.6238  11.00000  0.05    0.13
Q12   1   0.6638  1.0216  0.4533  11.00000  0.05    0.12
Q13   1   0.8021  0.7819  0.6031  11.00000  0.05    0.12
Q14   1   0.6987  1.0451  0.1002  11.00000  0.05    0.12
Q15   1   0.1777  0.8613  0.2812  11.00000  0.05    0.12
Q16   1   0.7770  1.0795  0.1153  11.00000  0.05    0.12
Q17   1   0.7244  0.7699  0.5510  11.00000  0.05    0.12
Q18   1   0.9604  0.6965  0.1556  11.00000  0.05    0.12
Q19   1   0.5742  0.6549  0.4782  11.00000  0.05    0.12
Q20   1   0.6866  1.1157  0.1233  11.00000  0.05    0.12
;
