# Supplementary material for: Absolute configuration of (1S,2S)-3-methyl-2-phenyl-2,3-dihydro­thia­zolo[2,3-b]quinazolin-5-one
Source: Acta Crystallogr Sect E Struct Rep Online. 2012 Mar 3;68(Pt 4):o927–8. doi: 10.1107/S160053681200832X (PMC3343911; doi:10.1107/S160053681200832X)
Supplement: Supplementary file 2 [file e-68-0o927-Isup2.hkl]

#
# h,k,l, Fc-squared, Fo-squared, sigma(Fo-squared) and status flag
#
data_I
_shelx_title ' a in P2(1)2(1)2(1)'
_shelx_refln_list_code          4
_shelx_F_calc_maximum      111.49
_exptl_crystal_F_000       616.00
_reflns_d_resolution_high  0.8108
 
loop_
 _symmetry_equiv_pos_as_xyz
 'x, y, z'
 '-x+1/2, -y, z+1/2'
 '-x, y+1/2, -z+1/2'
 'x+1/2, -y+1/2, -z'
 
_cell_length_a     8.4865
_cell_length_b    10.0846
_cell_length_c    16.8290
_cell_angle_alpha  90.000
_cell_angle_beta   90.000
_cell_angle_gamma  90.000
 
_shelx_F_squared_multiplier     1.000
 
loop_
 _refln_index_h
 _refln_index_k
 _refln_index_l
 _refln_F_squared_calc
 _refln_F_squared_meas
 _refln_F_squared_sigma
 _refln_observed_status
   2   0   0     7255.61     5817.08    269.01 o
   4   0   0      148.17      161.34      8.27 o
   6   0   0        1.89        1.06      0.91 o
   8   0   0       95.89       99.22      3.12 o
  10   0   0       15.39       18.02      1.10 o
   1   1   0      185.17      164.96      7.74 o
   2   1   0    12430.95    12018.45    551.15 o
   3   1   0      360.45      415.51     14.13 o
   4   1   0      131.27       92.06      2.90 o
   5   1   0       12.83        8.15      0.84 o
   6   1   0      312.60      285.78      9.24 o
   7   1   0        4.87        3.46      0.34 o
   8   1   0        4.37        5.04      0.33 o
   9   1   0       38.30       42.57      1.45 o
  10   1   0       58.88       73.41      3.98 o
   0   2   0      871.19      848.37     35.44 o
   1   2   0      596.57      711.88     42.30 o
   2   2   0      360.47      437.33     16.64 o
   3   2   0      415.18      429.93     11.08 o
   4   2   0       87.05       84.66      2.73 o
   5   2   0      173.91      208.21      7.20 o
   6   2   0      107.86      108.67      4.07 o
   7   2   0      414.50      410.36      9.02 o
   8   2   0      192.83      211.94      6.25 o
   9   2   0        7.67       12.87      0.56 o
  10   2   0       40.91       47.76      3.19 o
   1   3   0        7.67        5.23      1.53 o
   2   3   0      923.77     1049.60     29.34 o
   3   3   0        0.66        2.03      0.62 o
   4   3   0      424.48      424.02     12.73 o
   5   3   0      423.49      385.85     20.48 o
   7   3   0      196.06      207.03      4.42 o
   8   3   0        0.28        0.78      0.35 o
   9   3   0      115.44      123.19      3.97 o
   0   4   0     1744.00     1758.46     74.01 o
   1   4   0     1106.52     1237.50     43.14 o
   2   4   0      277.06      370.52     10.99 o
   3   4   0      632.13      657.88     19.26 o
   4   4   0       35.17       31.70      3.08 o
   5   4   0       10.08        9.21      2.65 o
   6   4   0      143.96      127.92      2.24 o
   7   4   0       17.53       13.25      0.69 o
   8   4   0        6.98        5.30      0.42 o
   9   4   0        1.98        2.68      0.29 o
   1   5   0      296.54      359.61     10.61 o
   2   5   0      561.47      662.37     18.93 o
   3   5   0      189.88      192.60      7.24 o
   4   5   0      206.63      239.11     12.77 o
   5   5   0      216.74      212.12     11.94 o
   6   5   0        3.02        4.02      0.38 o
   7   5   0        0.75        0.17      0.27 o
   8   5   0       12.86       13.94      0.58 o
   9   5   0       10.87       14.08      0.46 o
   0   6   0      442.35      550.79     25.02 o
   1   6   0      488.90      601.25     27.34 o
   2   6   0      179.62      200.30      7.58 o
   3   6   0       18.91       26.62      3.60 o
   4   6   0        4.10        5.97      2.33 o
   5   6   0       10.82        9.65      0.47 o
   6   6   0        5.65        4.94      0.34 o
   7   6   0       11.29       11.79      0.40 o
   8   6   0        5.53        5.45      0.29 o
   9   6   0       28.98       30.62      1.00 o
   1   7   0        4.24        3.30      1.79 o
   2   7   0       12.48       15.28      2.96 o
   3   7   0        1.34        2.30      0.50 o
   4   7   0       45.31       38.67      0.69 o
   5   7   0       75.23       68.10      1.03 o
   6   7   0        0.10        0.32      0.19 o
   7   7   0       49.77       50.43      0.95 o
   8   7   0        7.25        8.79      0.56 o
   0   8   0       80.43       82.25      3.72 o
   1   8   0       52.24       43.63      2.51 o
   2   8   0      113.86      115.43      2.27 o
   3   8   0        0.35        1.27      0.38 o
   4   8   0       46.85       46.49      0.93 o
   5   8   0        3.31        4.03      0.28 o
   6   8   0        0.32        0.38      0.26 o
   7   8   0       63.84       61.44      2.35 o
   1   9   0       65.83       63.88      2.10 o
   2   9   0        6.67        5.54      0.57 o
   3   9   0        7.39        8.15      0.48 o
   4   9   0        0.01       -0.03      0.33 o
   5   9   0       24.67       25.49      0.67 o
   6   9   0        0.08       -0.20      0.22 o
   7   9   0        4.79        4.46      0.44 o
   1  10   0        8.93        9.35      0.89 o
   2  10   0        0.32        0.00      0.63 o
   3  10   0        7.71        7.99      0.49 o
   4  10   0        3.85        5.17      0.40 o
   5  10   0        0.50        0.27      0.22 o
   6  10   0        5.06        5.14      0.26 o
   1  11   0        0.05        0.47      0.63 o
   2  11   0        0.86        0.89      0.33 o
   3  11   0        6.11        4.67      0.52 o
   4  11   0        0.78        0.79      0.22 o
   2  12   0        0.18       -0.08      0.36 o
   1   0   1      423.36      396.12     18.43 o
   2   0   1     9349.75     6610.68    305.96 o
   3   0   1     1046.28     1089.23     51.79 o
   4   0   1      132.86      140.09      5.15 o
   5   0   1      175.69      198.13      6.63 o
   6   0   1       25.04       29.33      1.93 o
   7   0   1      766.07      722.76     17.12 o
   8   0   1        2.95        3.01      0.34 o
   9   0   1       59.94       68.14      2.73 o
  10   0   1        0.50        1.00      0.19 o
 -10   1   1        4.16        5.82      0.60 o
  -9   1   1       28.47       27.44      0.99 o
  -8   1   1        2.87        3.93      0.85 o
  -7   1   1      245.79      238.17      5.54 o
  -6   1   1      130.20      120.58      3.97 o
  -5   1   1     1002.03      931.80     27.97 o
  -4   1   1       75.55       80.05      2.62 o
  -3   1   1     3451.97     3177.00    327.70 o
  -2   1   1     4543.66     4272.22    206.54 o
  -1   1   1     5052.72     4358.62    207.39 o
   0   1   1     4234.76     4497.04    149.21 o
   1   1   1     5223.75     4679.98    262.43 o
   2   1   1     4499.44     4654.80    205.90 o
   3   1   1     3589.30     3374.08    366.56 o
   4   1   1       79.82       84.75      3.41 o
   5   1   1     1017.93      939.81     28.49 o
   6   1   1      135.52      122.14      4.27 o
   7   1   1      258.66      251.89      5.55 o
   8   1   1        2.31        2.95      0.39 o
   9   1   1       27.63       27.03      1.00 o
  10   1   1        3.78        6.12      0.58 o
 -10   2   1       45.88       49.13      2.17 o
  -9   2   1      124.56      135.94      5.23 o
  -8   2   1       12.62       12.78      0.74 o
  -7   2   1      271.23      264.63      5.54 o
  -6   2   1       52.45       55.95      2.12 o
  -5   2   1      482.30      481.17     12.63 o
  -4   2   1      316.70      329.54      8.90 o
  -3   2   1      511.76      547.41     16.61 o
  -2   2   1     1004.80     1098.24     51.00 o
  -1   2   1     1034.35     1124.25     78.40 o
   0   2   1     8797.36     8461.09    281.20 o
   1   2   1     1080.79     1228.96     68.49 o
   2   2   1     1036.97     1126.11     40.49 o
   3   2   1      469.22      498.38     12.19 o
   4   2   1      319.35      332.30      8.22 o
   5   2   1      486.26      482.97     20.26 o
   6   2   1       55.26       51.26      2.24 o
   7   2   1      271.51      264.37      6.33 o
   8   2   1       14.48       14.39      0.74 o
   9   2   1      128.43      141.10      3.47 o
  10   2   1       41.90       44.79      1.75 o
 -10   3   1       22.01       23.92      1.34 o
  -9   3   1        4.94        3.89      0.51 o
  -8   3   1       29.99       30.28      1.07 o
  -7   3   1      128.28      125.69      2.96 o
  -5   3   1      329.02      323.51     17.90 o
  -4   3   1        2.04        2.71      0.93 o
  -3   3   1      906.10     1014.05     29.34 o
  -2   3   1      265.03      274.34      8.41 o
  -1   3   1     1342.76     1556.35     92.46 o
   0   3   1     1277.70     1419.94     83.43 o
   1   3   1     1417.79     1617.22     94.01 o
   2   3   1      250.56      268.49     10.87 o
   3   3   1      983.52     1069.48     29.48 o
   4   3   1        1.22        2.46      0.98 o
   7   3   1      121.71      120.57      2.66 o
   8   3   1       26.34       28.24      0.88 o
   9   3   1        6.75        6.47      0.72 o
  10   3   1       22.57       25.46      1.00 o
  -9   4   1      108.63      102.23      2.00 o
  -8   4   1       72.47       75.57      2.06 o
  -7   4   1       21.80       21.27      0.83 o
  -6   4   1       79.00       77.70      1.60 o
  -5   4   1      177.50      170.26      7.46 o
  -4   4   1      115.82      128.08      5.36 o
  -3   4   1       24.46       29.56      2.10 o
  -2   4   1     1267.63     1502.61     40.62 o
  -1   4   1      551.47      663.03     23.52 o
   0   4   1       34.68       43.40      3.42 o
   1   4   1      536.33      654.98     23.48 o
   2   4   1     1209.52     1373.46     39.64 o
   3   4   1       29.47       38.38      3.02 o
   4   4   1      115.88      130.24      7.92 o
   5   4   1      183.56      185.06     10.21 o
   6   4   1       75.84       74.86      1.48 o
   7   4   1       34.03       34.90      1.14 o
   8   4   1       83.56       85.68      1.97 o
   9   4   1      102.20       99.50      2.81 o
  -9   5   1        8.83        7.75      0.38 o
  -8   5   1       25.43       24.11      0.66 o
  -7   5   1        0.93        1.68      0.52 o
  -6   5   1       96.44       92.19      1.76 o
  -5   5   1      117.20      102.02      2.80 o
  -4   5   1       93.35       94.99      4.26 o
  -3   5   1      244.55      297.47     10.74 o
  -2   5   1       28.50       27.35      2.09 o
  -1   5   1      123.20      152.00      6.71 o
   0   5   1     1882.91     2216.41     65.91 o
   1   5   1      123.31      155.72      5.80 o
   2   5   1       29.27       32.91      2.08 o
   3   5   1      224.99      284.10     14.63 o
   4   5   1       98.84      107.76      7.01 o
   5   5   1      138.13      121.50      4.48 o
   6   5   1      105.67      101.65      1.88 o
   7   5   1        0.82        0.28      0.30 o
   8   5   1       27.33       26.06      0.78 o
   9   5   1       10.35        9.91      0.38 o
  -9   6   1        8.22        7.70      0.39 o
  -8   6   1        3.94        4.28      0.29 o
  -7   6   1        4.84        5.26      0.31 o
  -6   6   1       66.77       63.05      1.12 o
  -5   6   1       50.85       42.72      0.81 o
  -4   6   1       51.50       50.08      5.20 o
  -3   6   1       15.57       14.60      1.57 o
  -2   6   1      508.47      602.36     20.43 o
  -1   6   1      301.21      369.47     17.32 o
   0   6   1       87.79       79.60      3.76 o
   1   6   1      278.18      346.12     17.20 o
   2   6   1      510.62      608.47     27.83 o
   3   6   1       15.78       12.10      2.62 o
   4   6   1       55.27       53.32      5.31 o
   5   6   1       44.54       35.33      0.89 o
   6   6   1       64.57       61.24      1.19 o
   7   6   1        7.05        7.91      0.43 o
   8   6   1        5.24        5.93      0.29 o
   9   6   1        6.89        6.54      0.65 o
  -8   7   1        2.42        1.89      0.20 o
  -7   7   1        3.12        3.16      0.26 o
  -6   7   1       12.63       12.28      0.39 o
  -5   7   1        7.03        5.61      0.30 o
  -4   7   1       27.65       25.84      0.60 o
  -3   7   1       15.18       14.93      0.57 o
  -2   7   1      118.68      138.39      6.12 o
  -1   7   1      123.38      145.45      8.59 o
   0   7   1       11.47        8.75      2.28 o
   1   7   1      125.98      139.28      8.46 o
   2   7   1      106.24      124.95      8.18 o
   3   7   1       10.80       11.00      0.98 o
   4   7   1       30.57       27.45      0.78 o
   5   7   1        6.54        5.43      0.32 o
   6   7   1       16.84       15.39      0.46 o
   7   7   1        2.58        2.97      0.25 o
   8   7   1        3.04        2.22      0.30 o
  -7   8   1       14.01       13.00      0.50 o
  -6   8   1        0.53        0.70      0.17 o
  -5   8   1        3.73        3.55      0.25 o
  -4   8   1        1.27        2.30      0.23 o
  -3   8   1        4.81        5.11      0.39 o
  -2   8   1        4.78        3.68      0.44 o
  -1   8   1       23.09       22.88      0.77 o
   0   8   1      112.67      110.07      2.30 o
   1   8   1       24.35       26.19      1.11 o
   2   8   1        2.63        2.19      0.67 o
   3   8   1        5.19        5.39      0.82 o
   4   8   1        1.10        1.74      0.32 o
   5   8   1        2.61        2.33      0.33 o
   6   8   1        1.08        1.05      0.27 o
   7   8   1       14.27       12.85      0.70 o
  -7   9   1       20.18       17.74      0.57 o
  -6   9   1        9.84        9.93      0.54 o
  -5   9   1        9.73        9.30      0.40 o
  -4   9   1        6.92        6.31      0.42 o
  -3   9   1       22.41       25.29      0.85 o
  -2   9   1       47.39       46.07      1.20 o
  -1   9   1        0.02        0.70      1.21 o
   0   9   1        8.30        9.93      1.16 o
   1   9   1        0.06        0.13      0.47 o
   2   9   1       47.47       45.72      1.90 o
   3   9   1       23.45       25.81      1.05 o
   4   9   1        7.57        6.33      0.44 o
   5   9   1        9.81        9.65      0.49 o
   6   9   1        9.89       10.11      0.51 o
   7   9   1       20.22       16.48      0.56 o
  -6  10   1        5.47        5.10      0.25 o
  -5  10   1        4.11        3.56      0.28 o
  -4  10   1        8.00        8.14      0.44 o
  -3  10   1        3.86        4.85      0.45 o
  -2  10   1        9.95        9.13      0.53 o
  -1  10   1       12.57       11.89      0.62 o
   0  10   1      108.03      109.09      3.65 o
   1  10   1       12.70       12.99      1.23 o
   2  10   1       10.90       11.44      1.21 o
   3  10   1        3.59        4.30      0.42 o
   4  10   1        8.09        8.16      0.38 o
   5  10   1        4.21        3.80      0.32 o
   6  10   1        4.68        4.67      0.28 o
  -4  11   1        7.99        7.08      0.35 o
  -3  11   1        3.00        1.92      0.28 o
  -2  11   1        0.66        0.38      0.31 o
  -1  11   1       21.87       21.06      0.84 o
   0  11   1        0.20        0.20      0.62 o
   1  11   1       21.59       19.84      1.27 o
   2  11   1        0.88        0.77      0.59 o
   3  11   1        2.95        2.20      0.47 o
   4  11   1        7.46        6.39      0.75 o
   1  12   1       19.70       20.46      0.95 o
   2  12   1        3.26        2.14      0.42 o
   0   0   2      178.90      216.17      9.96 o
   1   0   2     3388.75     2206.05     78.77 o
   2   0   2      988.22      899.03     42.65 o
   3   0   2      338.44      360.96     11.93 o
   4   0   2      284.16      299.44      8.35 o
   5   0   2       63.66       62.82      3.04 o
   6   0   2       78.31       84.75      3.05 o
   7   0   2      343.24      312.02      6.89 o
   8   0   2       89.60       83.66      1.83 o
   9   0   2        0.31        0.65      0.31 o
  10   0   2       13.06       15.51      0.68 o
 -10   1   2       28.43       32.87      1.94 o
  -9   1   2       22.37       23.21      0.87 o
  -8   1   2       60.41       63.43      1.84 o
  -7   1   2       22.08       20.28      0.71 o
  -6   1   2      110.98      105.72      4.34 o
  -5   1   2       78.35       82.25      2.83 o
  -4   1   2      817.17      834.07     22.30 o
  -3   1   2      656.09      672.09     32.59 o
  -2   1   2     2947.88     2687.79    134.87 o
  -1   1   2     5432.42     4230.57    154.27 o
   0   1   2      334.31      382.71     22.41 o
   1   1   2     5405.58     4418.22    246.93 o
   2   1   2     3229.01     3186.14    166.19 o
   3   1   2      630.81      675.54     51.09 o
   4   1   2      918.61      914.28     41.58 o
   5   1   2       82.32       83.63      4.11 o
   6   1   2      123.15      114.61      4.35 o
   7   1   2       19.56       18.59      0.74 o
   8   1   2       60.88       63.60      1.92 o
   9   1   2       22.77       24.12      0.90 o
  10   1   2       30.28       33.64      1.89 o
 -10   2   2       16.46       19.16      1.52 o
  -9   2   2        1.64        1.17      0.38 o
  -8   2   2       44.39       41.31      1.74 o
  -7   2   2       90.47       87.28      2.08 o
  -6   2   2      179.59      179.06      6.12 o
  -5   2   2      296.97      297.14      7.87 o
  -4   2   2     1005.18     1015.42     26.66 o
  -3   2   2      271.16      307.56      7.98 o
  -2   2   2     5378.21     5709.16    261.92 o
  -1   2   2     2939.50     3186.94    278.99 o
   0   2   2     2346.65     2665.25    154.07 o
   1   2   2     2894.75     2988.42    179.19 o
   2   2   2     5228.37     5846.85    648.64 o
   3   2   2      247.57      275.60      7.05 o
   4   2   2     1022.68     1069.49     32.18 o
   5   2   2      299.40      296.63     12.64 o
   6   2   2      186.76      191.47     10.61 o
   7   2   2       86.89       85.67      2.85 o
   8   2   2       60.63       57.11      1.53 o
   9   2   2        0.98        0.90      0.28 o
  10   2   2       15.13       18.29      1.09 o
 -10   3   2        0.84        0.79      0.54 o
  -9   3   2       36.34       39.33      1.67 o
  -8   3   2       21.45       23.84      1.06 o
  -7   3   2       71.91       66.69      1.83 o
  -6   3   2       50.92       45.61      1.63 o
  -5   3   2      215.43      210.79      8.48 o
  -4   3   2     1319.83     1432.66     41.14 o
  -3   3   2      255.53      287.47      8.60 o
  -2   3   2     1784.57     1975.39     73.05 o
  -1   3   2      936.50     1090.08     63.56 o
   0   3   2       86.17      109.08      7.78 o
   1   3   2      918.48     1048.84     63.46 o
   2   3   2     1720.60     1984.15     78.45 o
   3   3   2      223.14      254.95      8.32 o
   4   3   2     1242.33     1341.67     48.05 o
   6   3   2       41.36       37.17      1.87 o
   7   3   2       76.94       68.27      1.50 o
   8   3   2       23.02       25.21      0.83 o
   9   3   2       34.32       37.81      1.26 o
  10   3   2        2.16        1.77      0.34 o
  -9   4   2       48.20       52.39      1.08 o
  -8   4   2      100.25      104.00      2.37 o
  -7   4   2       72.58       67.98      1.66 o
  -6   4   2      267.11      256.85      4.20 o
  -5   4   2       91.51       85.06      4.72 o
  -4   4   2       74.45       75.33      3.65 o
  -3   4   2      870.54      980.49     27.43 o
  -2   4   2     1904.14     2268.68     63.02 o
  -1   4   2      129.04      135.43      6.26 o
   0   4   2       77.64       74.02      2.88 o
   1   4   2      161.07      172.41      6.73 o
   2   4   2     1861.20     2317.86     97.47 o
   3   4   2      825.10      941.87     34.01 o
   4   4   2       68.11       70.31      5.40 o
   6   4   2      271.12      256.22      3.97 o
   7   4   2       76.18       72.87      1.55 o
   8   4   2       89.78       96.26      2.75 o
   9   4   2       50.92       53.88      1.63 o
  -9   5   2        0.66        0.40      0.18 o
  -8   5   2       30.43       30.81      0.72 o
  -7   5   2      210.26      208.46      3.01 o
  -6   5   2       99.86      103.86      1.61 o
  -5   5   2      173.17      150.93      2.58 o
  -4   5   2       97.92       91.43      4.56 o
  -3   5   2       53.55       54.84      3.37 o
  -2   5   2      255.11      309.16      9.53 o
  -1   5   2      476.47      604.20     22.07 o
   0   5   2        0.94        4.33      1.44 o
   1   5   2      496.11      620.10     22.01 o
   2   5   2      217.26      272.85     11.59 o
   3   5   2       65.19       68.69      4.98 o
   4   5   2      105.68       97.66      6.57 o
   5   5   2      177.60      156.75      3.66 o
   6   5   2       94.06      100.63      1.94 o
   7   5   2      216.21      214.34      3.88 o
   8   5   2       34.66       33.83      0.90 o
   9   5   2        0.79        0.71      0.21 o
  -9   6   2       39.12       40.23      1.26 o
  -8   6   2       19.44       20.23      0.51 o
  -7   6   2        6.54        6.36      0.33 o
  -6   6   2       61.70       59.85      0.96 o
  -5   6   2      105.65       96.28      1.23 o
  -4   6   2        5.60        6.37      1.13 o
  -3   6   2       35.66       42.92      9.80 o
  -2   6   2      176.87      187.83      7.71 o
  -1   6   2      164.12      194.99     10.41 o
   0   6   2      164.04      170.49      9.14 o
   2   6   2      178.32      180.86     10.24 o
   3   6   2       43.31       44.40      4.64 o
   5   6   2      103.30       90.58      2.00 o
   6   6   2       74.01       68.99      1.28 o
   7   6   2        8.73        8.78      0.43 o
   8   6   2       19.15       19.35      0.50 o
   9   6   2       40.18       42.07      1.20 o
  -8   7   2       25.44       26.00      0.99 o
  -7   7   2       26.85       27.91      0.57 o
  -6   7   2       42.18       49.41      0.83 o
  -5   7   2       63.20       65.44      1.00 o
  -4   7   2       10.91       12.88      0.43 o
  -3   7   2      227.83      212.49      2.56 o
  -2   7   2       62.01       71.34      4.01 o
  -1   7   2       71.51       77.55      5.73 o
   0   7   2       34.49       40.22      4.18 o
   3   7   2      206.18      195.61      3.58 o
   4   7   2       11.05       13.04      0.64 o
   5   7   2       74.41       73.15      1.44 o
   6   7   2       40.92       48.36      0.90 o
   7   7   2       28.58       30.14      0.70 o
   8   7   2       25.85       26.49      0.73 o
  -7   8   2       24.53       26.46      0.64 o
  -6   8   2       17.32       17.52      0.42 o
  -5   8   2       50.36       51.56      0.86 o
  -4   8   2       41.07       36.71      0.77 o
  -3   8   2       18.52       17.89      0.53 o
  -2   8   2       39.37       40.96      1.20 o
  -1   8   2       40.52       40.77      1.93 o
   0   8   2        9.90        9.28      0.84 o
   1   8   2       35.68       38.47      1.25 o
   2   8   2       40.82       41.92      1.67 o
   3   8   2       21.68       22.25      1.03 o
   4   8   2       44.08       40.04      1.09 o
   5   8   2       48.51       50.26      1.45 o
   6   8   2       14.33       14.55      0.56 o
   7   8   2       24.72       27.43      1.43 o
  -7   9   2       21.29       21.20      0.64 o
  -6   9   2        6.61        6.11      0.34 o
  -5   9   2        5.54        5.41      0.39 o
  -4   9   2        4.47        3.36      0.36 o
  -3   9   2       13.50       10.81      0.50 o
  -2   9   2        0.27        0.10      0.41 o
  -1   9   2       12.06       15.50      0.84 o
   0   9   2       91.44       96.73      1.88 o
   1   9   2       13.19       16.37      0.83 o
   2   9   2        0.11        0.47      0.58 o
   3   9   2       12.02        9.58      0.74 o
   4   9   2        4.93        3.25      0.40 o
   5   9   2        5.09        5.67      0.42 o
   6   9   2        6.09        6.02      0.32 o
   7   9   2       21.97       20.80      0.67 o
  -6  10   2        4.08        3.88      0.32 o
  -5  10   2        8.84        8.80      0.42 o
  -4  10   2        0.36        0.55      0.26 o
  -3  10   2       36.86       38.74      1.46 o
  -2  10   2        5.65        5.13      0.46 o
  -1  10   2        3.12        4.32      0.56 o
   0  10   2        0.36        1.44      0.63 o
   1  10   2        4.31        5.53      0.97 o
   2  10   2        5.38        5.30      1.00 o
   3  10   2       36.36       40.28      1.64 o
   4  10   2        0.26        0.40      0.26 o
   5  10   2        8.25        9.24      0.39 o
   6  10   2        4.30        3.86      0.31 o
  -4  11   2        1.08        1.15      0.20 o
  -3  11   2       12.80       12.17      0.48 o
  -2  11   2        2.97        3.42      0.36 o
  -1  11   2        0.57        0.72      0.42 o
   0  11   2        7.33        8.33      0.88 o
   1  11   2        0.61        0.96      0.65 o
   2  11   2        2.93        3.28      0.53 o
   3  11   2       13.40       14.05      1.08 o
   4  11   2        1.08        1.26      0.37 o
   0  12   2       22.29       22.88      1.03 o
   1  12   2        7.37        6.62      0.58 o
   2  12   2        2.48        1.61      0.42 o
   1   0   3     2226.82     1675.44     77.90 o
   2   0   3        0.07        4.58      1.12 o
   3   0   3      703.26      593.65     19.23 o
   4   0   3      116.72       90.51      4.17 o
   5   0   3      220.81      208.40      7.28 o
   6   0   3      203.82      208.62      7.44 o
   7   0   3      520.19      498.44     10.74 o
   8   0   3       58.77       59.85      1.37 o
   9   0   3       60.38       78.17      3.08 o
  10   0   3        4.31        4.82      0.50 o
 -10   1   3        0.12        0.72      0.30 o
  -9   1   3        3.24        3.10      0.39 o
  -8   1   3       23.36       24.12      0.78 o
  -7   1   3       11.51        9.34      0.54 o
  -6   1   3      104.04      105.62      4.49 o
  -5   1   3     1060.82     1010.08     25.79 o
  -4   1   3      221.78      239.96      6.79 o
  -3   1   3      809.52      766.90     21.14 o
  -2   1   3     6101.33     4921.02    223.88 o
  -1   1   3     2819.68     2407.62     89.39 o
   1   1   3     2661.19     2487.15    139.55 o
   2   1   3     6205.71     4797.65    176.07 o
   3   1   3      983.94      959.05     29.42 o
   4   1   3      235.60      253.07      9.26 o
   5   1   3     1069.17      997.05     30.66 o
   6   1   3      107.96      106.13      5.39 o
   7   1   3       15.16       12.79      0.52 o
   8   1   3       24.15       26.54      0.94 o
   9   1   3        2.54        2.81      0.43 o
  10   1   3        0.23        0.47      0.24 o
 -10   2   3        5.44        6.08      0.59 o
  -9   2   3       17.73       18.08      1.11 o
  -8   2   3        1.91        1.87      0.31 o
  -7   2   3      438.41      414.53     10.35 o
  -6   2   3        1.77        1.13      0.64 o
  -5   2   3      132.28      134.76      5.31 o
  -4   2   3      477.55      496.22     11.42 o
  -3   2   3     2636.19     2694.44     69.36 o
  -2   2   3      805.26      784.08     23.66 o
  -1   2   3     3149.13     3033.74    113.50 o
   0   2   3     4940.59     5952.35    342.21 o
   1   2   3     3425.72     3411.18    187.92 o
   2   2   3      796.21      807.82     29.06 o
   3   2   3     2604.82     2950.01    156.49 o
   4   2   3      457.10      488.68     31.08 o
   7   2   3      411.77      389.85      9.20 o
   8   2   3        3.05        3.66      0.51 o
   9   2   3       15.39       15.59      0.61 o
  10   2   3        5.81        5.77      0.46 o
  -9   3   3       26.88       27.96      1.23 o
  -8   3   3        6.17        7.87      0.87 o
  -7   3   3       23.90       22.87      0.82 o
  -6   3   3       74.99       80.61      1.95 o
  -5   3   3     1783.70     1701.06     59.11 o
  -4   3   3      794.40      852.91     21.65 o
  -3   3   3      432.16      426.18     10.42 o
  -2   3   3     1448.83     1519.35     35.80 o
  -1   3   3       59.03       75.83      3.77 o
   0   3   3       25.02       23.24      2.69 o
   1   3   3       80.09      101.24      6.97 o
   2   3   3     1475.47     1656.79     57.32 o
   3   3   3      468.85      487.38     28.10 o
   4   3   3      735.87      774.37     50.68 o
   6   3   3       61.08       69.94      2.34 o
   7   3   3       21.74       22.09      0.82 o
   8   3   3        5.13        6.08      0.37 o
   9   3   3       26.26       27.43      0.87 o
  10   3   3       23.00       24.80      1.24 o
  -9   4   3       13.88       15.70      0.58 o
  -8   4   3       28.16       33.31      1.36 o
  -7   4   3       65.39       65.01      1.92 o
  -6   4   3       77.09       70.19      1.46 o
  -5   4   3       49.45       47.11      3.74 o
  -4   4   3       31.08       35.83      2.98 o
  -3   4   3        0.66        1.88      0.89 o
  -2   4   3      190.85      203.49      6.90 o
  -1   4   3       76.73      122.14      6.89 o
   0   4   3     1045.60     1131.97     47.56 o
   2   4   3      186.59      212.00     14.57 o
   3   4   3        1.42        3.54      2.35 o
   6   4   3       69.93       61.33      1.62 o
   7   4   3       54.21       54.06      1.39 o
   8   4   3       28.50       32.54      1.12 o
   9   4   3       12.46       14.27      0.62 o
  -9   5   3       31.74       34.28      0.83 o
  -8   5   3        7.19        7.75      0.40 o
  -7   5   3       20.00       21.31      0.54 o
  -6   5   3      141.11      140.15      1.93 o
  -5   5   3      257.27      238.81      3.08 o
  -4   5   3      154.08      146.49      5.83 o
  -3   5   3      189.74      201.12      8.14 o
  -2   5   3      334.96      399.67     12.40 o
  -1   5   3       44.72       40.05      3.08 o
   0   5   3      480.98      548.94     24.54 o
   5   5   3      250.17      226.76      4.61 o
   6   5   3      158.05      154.22      2.61 o
   7   5   3       20.87       21.75      0.81 o
   8   5   3        7.26        7.99      0.46 o
   9   5   3       32.74       34.54      0.76 o
  -9   6   3        1.96        3.07      0.24 o
  -8   6   3        9.03        9.62      0.37 o
  -7   6   3      119.42      116.85      1.58 o
  -6   6   3       48.84       48.70      0.82 o
  -5   6   3       74.00       70.26      1.00 o
  -4   6   3      156.40      142.26      1.84 o
  -3   6   3      117.23      128.99      6.06 o
  -2   6   3      214.31      237.92      8.75 o
  -1   6   3       98.07      120.41      7.29 o
   0   6   3      396.32      434.60     20.17 o
   4   6   3      161.50      138.65      3.53 o
   5   6   3       73.68       66.87      1.64 o
   6   6   3       53.43       51.59      1.08 o
   7   6   3      116.30      113.20      2.21 o
   8   6   3        9.76        9.70      0.45 o
   9   6   3        1.39        2.12      0.42 o
  -8   7   3        5.40        5.67      0.30 o
  -7   7   3       31.34       31.62      0.64 o
  -6   7   3        0.34        1.34      0.23 o
  -5   7   3       31.12       31.54      0.67 o
  -4   7   3       49.35       53.14      0.91 o
  -3   7   3       46.75       46.26      0.89 o
  -2   7   3      198.25      198.67     10.87 o
  -1   7   3        5.95        9.56      2.34 o
   0   7   3       33.79       46.52      4.54 o
   2   7   3      196.32      182.97      6.33 o
   3   7   3       55.05       54.88      1.72 o
   4   7   3       46.07       50.19      1.94 o
   5   7   3       34.50       34.12      1.17 o
   6   7   3        0.16        0.67      0.24 o
   7   7   3       31.09       32.21      0.71 o
   8   7   3        4.80        4.23      0.38 o
  -7   8   3        9.71        7.81      0.33 o
  -6   8   3        5.38        4.28      0.27 o
  -5   8   3       24.54       23.09      0.55 o
  -4   8   3       17.43       15.93      0.52 o
  -3   8   3       21.03       19.41      0.55 o
  -2   8   3        5.50        5.56      0.42 o
  -1   8   3       44.20       43.24      1.86 o
   0   8   3       66.88       63.21      1.51 o
   1   8   3       47.76       48.47      2.03 o
   2   8   3        6.67        6.74      1.17 o
   3   8   3       19.37       18.47      1.09 o
   4   8   3       18.58       18.78      1.06 o
   5   8   3       27.26       26.49      0.89 o
   6   8   3        6.52        5.89      0.39 o
   7   8   3       10.30        8.81      0.72 o
  -7   9   3       18.92       17.91      1.00 o
  -6   9   3        9.08        9.45      0.38 o
  -5   9   3       13.25       14.02      0.53 o
  -4   9   3       17.50       17.41      0.52 o
  -3   9   3        3.60        2.93      0.35 o
  -2   9   3       41.34       41.26      1.26 o
  -1   9   3        0.31        0.65      0.39 o
   0   9   3      114.81      119.49      2.29 o
   1   9   3        0.24        0.39      0.51 o
   2   9   3       37.32       36.99      1.54 o
   3   9   3        4.29        3.84      0.62 o
   4   9   3       14.61       13.72      0.59 o
   5   9   3       13.14       14.52      0.55 o
   6   9   3        8.80        9.71      0.57 o
   7   9   3       19.42       17.26      0.58 o
  -6  10   3        7.38        5.34      0.27 o
  -5  10   3        0.59        1.10      0.22 o
  -4  10   3        4.91        5.06      0.33 o
  -3  10   3        6.12        5.97      0.46 o
  -2  10   3        1.64        1.57      0.45 o
  -1  10   3       20.16       22.16      0.99 o
   0  10   3       12.35       13.92      0.96 o
   1  10   3       19.90       21.40      1.55 o
   2  10   3        1.82        2.50      0.44 o
   3  10   3        5.68        6.72      0.55 o
   4  10   3        5.22        5.27      0.39 o
   5  10   3        0.55        1.08      0.22 o
  -4  11   3        0.41        0.09      0.18 o
  -3  11   3        1.18        1.00      0.22 o
  -2  11   3        0.45        0.42      0.30 o
  -1  11   3        8.36        7.44      0.82 o
   0  11   3        0.62        0.83      0.61 o
   1  11   3        8.24        6.78      0.64 o
   2  11   3        0.61        0.67      0.44 o
   3  11   3        1.17        1.10      0.40 o
   4  11   3        0.56        0.36      0.34 o
  -1  12   3        0.53        0.81      0.39 o
   0  12   3        0.97        1.00      0.42 o
   1  12   3        0.56        0.55      0.29 o
   2  12   3        0.03        0.06      0.37 o
   0   0   4     4906.76     4274.93    196.13 o
   1   0   4     1327.34     1165.67     53.64 o
   2   0   4        9.54       14.67      1.80 o
   3   0   4       38.46       38.93      1.54 o
   4   0   4      189.06      244.61      6.89 o
   5   0   4      463.33      470.03     14.67 o
   6   0   4      139.08      139.76      5.16 o
   7   0   4       63.62       66.75      1.69 o
   8   0   4        3.74        4.15      0.29 o
   9   0   4        3.56        2.44      0.35 o
  10   0   4       12.49       17.66      1.08 o
 -10   1   4        9.25       10.59      0.78 o
  -9   1   4       22.06       24.56      1.50 o
  -8   1   4       14.54       13.38      0.50 o
  -7   1   4      100.63       94.04      2.28 o
  -6   1   4       82.28       80.56      3.06 o
  -5   1   4      264.86      269.85      8.00 o
  -4   1   4     1420.26     1428.02     35.82 o
  -3   1   4      370.75      334.37      8.76 o
  -2   1   4      721.43      691.94     33.35 o
  -1   1   4       10.92       21.57      1.37 o
   1   1   4        8.12       14.43      1.45 o
   2   1   4      746.73      741.01     42.53 o
   3   1   4      355.25      329.78     11.63 o
   4   1   4     1274.37     1296.71     56.95 o
   5   1   4      262.20      274.44      9.22 o
   6   1   4       68.48       64.32      3.11 o
   7   1   4      102.90       96.84      2.57 o
   8   1   4       14.76       14.10      0.64 o
   9   1   4       24.55       26.65      0.95 o
  10   1   4       10.03       10.73      0.67 o
 -10   2   4        1.88        1.97      0.36 o
  -9   2   4       17.71       20.77      1.26 o
  -8   2   4       71.99       74.74      2.64 o
  -7   2   4       48.62       54.95      1.43 o
  -6   2   4      120.03      105.25      3.58 o
  -5   2   4      749.90      778.32     20.57 o
  -4   2   4      660.24      681.65     14.96 o
  -3   2   4     2314.74     2380.36     51.60 o
  -2   2   4     1167.15     1224.02     38.20 o
  -1   2   4      206.59      213.20     11.20 o
   0   2   4     8775.66     9726.70    558.10 o
   2   2   4     1197.53     1233.57     72.48 o
   3   2   4     2352.62     2465.88    140.59 o
   4   2   4      640.65      668.18     41.58 o
   6   2   4      105.10       90.89      4.28 o
   7   2   4       43.14       52.34      2.21 o
   8   2   4       84.56       86.68      2.27 o
   9   2   4       17.12       20.75      0.71 o
  10   2   4        1.30        1.50      0.25 o
  -9   3   4        1.12        1.30      0.33 o
  -8   3   4        2.58        3.45      0.55 o
  -7   3   4       33.75       29.91      0.93 o
  -6   3   4      118.87      112.51      2.63 o
  -5   3   4      487.68      487.02     13.22 o
  -4   3   4      325.83      292.27      8.21 o
  -3   3   4      585.35      572.02     14.92 o
  -2   3   4      442.19      422.72     10.46 o
  -1   3   4      803.90      903.30     31.15 o
   0   3   4      812.81      976.98     61.40 o
   1   3   4      780.33      867.54     41.12 o
   2   3   4      453.13      439.21     26.94 o
   3   3   4      599.17      593.26     36.04 o
   4   3   4      360.43      329.67     20.84 o
   6   3   4      121.80      115.83      2.98 o
   7   3   4       29.21       26.62      0.81 o
   8   3   4        3.16        3.94      0.30 o
   9   3   4        1.58        1.88      0.25 o
  -9   4   4       15.93       18.39      0.62 o
  -8   4   4       62.82       62.09      2.02 o
  -7   4   4      107.09      102.39      2.55 o
  -6   4   4      204.17      190.55      2.97 o
  -5   4   4      136.60      142.40      8.84 o
  -4   4   4       87.97       87.99      5.57 o
  -3   4   4      349.93      357.71     10.92 o
  -2   4   4       80.83       89.13      3.15 o
  -1   4   4      368.19      445.68     16.50 o
   0   4   4      468.96      454.37     19.23 o
   1   4   4      418.61      460.38     20.10 o
   2   4   4       58.26       62.27      6.82 o
   3   4   4      376.19      381.56     24.28 o
   6   4   4      211.45      192.35      4.16 o
   7   4   4       99.79      100.56      1.91 o
   8   4   4       61.53       63.38      1.75 o
   9   4   4       16.92       19.22      0.73 o
  -9   5   4        5.74        6.02      0.30 o
  -8   5   4       35.56       35.22      0.90 o
  -7   5   4       30.61       32.89      0.78 o
  -6   5   4       34.25       37.23      0.77 o
  -5   5   4      347.51      333.58      3.78 o
  -4   5   4      269.40      276.96      9.90 o
  -3   5   4      162.99      178.80      6.99 o
  -2   5   4      167.51      185.60      6.15 o
  -1   5   4       14.68       16.61      2.00 o
   0   5   4        6.17        5.61      1.58 o
   5   5   4      343.96      326.25      7.62 o
   6   5   4       32.63       34.23      1.19 o
   7   5   4       28.48       31.81      0.91 o
   8   5   4       38.12       37.15      0.94 o
   9   5   4        5.88        6.27      0.41 o
  -8   6   4        6.19        6.84      0.32 o
  -7   6   4       28.99       26.98      0.64 o
  -6   6   4      167.87      163.06      1.93 o
  -5   6   4       90.34       90.07      1.24 o
  -4   6   4      115.35      101.30      1.35 o
  -3   6   4       72.37       73.65      3.63 o
  -2   6   4       11.66       12.77      1.96 o
  -1   6   4      223.43      217.79     11.48 o
   0   6   4       22.61       20.12      2.86 o
   4   6   4      126.80      104.71      2.02 o
   5   6   4       91.93       87.16      1.95 o
   6   6   4      181.72      170.05      3.03 o
   7   6   4       29.46       29.39      0.78 o
   8   6   4        6.80        7.47      0.40 o
  -8   7   4        9.40        9.45      0.34 o
  -7   7   4       25.67       27.70      0.59 o
  -6   7   4       13.60       12.39      0.41 o
  -5   7   4      237.51      226.40      2.61 o
  -4   7   4      202.16      201.43      2.34 o
  -3   7   4       38.79       37.78      0.88 o
  -2   7   4       26.38       26.60      1.79 o
  -1   7   4        8.85       11.52      2.55 o
   0   7   4      116.82      121.18      7.43 o
   2   7   4       30.41       35.94      2.69 o
   3   7   4       47.42       47.11      1.67 o
   4   7   4      207.16      206.77      4.28 o
   5   7   4      249.75      236.04      4.40 o
   6   7   4       12.44       11.55      0.49 o
   7   7   4       26.95       29.39      0.65 o
   8   7   4        9.59        8.84      0.70 o
  -7   8   4       22.95       20.89      0.50 o
  -6   8   4       32.33       34.49      0.68 o
  -5   8   4       13.47       11.66      0.41 o
  -4   8   4        0.85        1.08      0.21 o
  -3   8   4       43.15       45.73      0.88 o
  -2   8   4       20.42       19.71      0.70 o
  -1   8   4       15.40       17.05      0.74 o
   0   8   4        0.15        0.71      0.48 o
   1   8   4       11.37       13.28      0.90 o
   2   8   4       19.73       17.82      1.31 o
   3   8   4       43.32       46.60      1.64 o
   4   8   4        0.96        1.03      0.63 o
   5   8   4       12.81       11.71      0.59 o
   6   8   4       30.61       31.52      0.87 o
   7   8   4       22.07       21.36      1.80 o
  -6   9   4        3.26        1.96      0.24 o
  -5   9   4        2.15        1.79      0.25 o
  -4   9   4       39.39       43.01      1.04 o
  -3   9   4        8.66        8.08      0.44 o
  -2   9   4       41.82       39.24      0.92 o
  -1   9   4        5.83        6.91      0.51 o
   0   9   4       50.31       49.48      1.27 o
   1   9   4        5.41        6.62      0.82 o
   2   9   4       39.25       37.60      1.38 o
   3   9   4        7.98        8.06      0.74 o
   4   9   4       38.06       40.75      1.34 o
   5   9   4        1.20        0.79      0.31 o
   6   9   4        2.78        1.98      0.26 o
  -5  10   4        1.76        1.60      0.21 o
  -4  10   4       21.70       19.68      0.56 o
  -3  10   4        5.09        5.92      0.41 o
  -2  10   4        2.21        2.28      0.41 o
  -1  10   4       12.75       14.25      0.78 o
   0  10   4       14.90       12.36      0.92 o
   1  10   4       14.41       17.05      0.70 o
   2  10   4        2.26        2.10      0.45 o
   3  10   4        5.62        7.32      0.56 o
   4  10   4       20.45       20.60      0.77 o
   5  10   4        2.04        2.05      0.24 o
  -4  11   4        0.27        0.71      0.17 o
  -3  11   4        3.12        2.88      0.26 o
  -2  11   4        1.19        1.52      0.29 o
  -1  11   4        0.32        0.22      0.40 o
   0  11   4       14.10       14.42      0.79 o
   1  11   4        0.42        0.54      0.43 o
   2  11   4        1.27        1.11      0.43 o
   3  11   4        3.75        3.41      0.46 o
   4  11   4        0.27        0.81      0.34 o
  -1  12   4        1.16        0.39      0.36 o
   0  12   4        4.58        4.03      0.50 o
   1  12   4        1.20        0.42      0.28 o
   1   0   5      611.86      533.00     19.36 o
   2   0   5      150.51      143.49      4.07 o
   3   0   5      194.19      217.14      6.26 o
   4   0   5       10.20        7.91      0.87 o
   5   0   5       12.78       10.99      1.01 o
   6   0   5        6.57        6.09      1.05 o
   7   0   5      392.88      367.31      8.00 o
   8   0   5       89.27       93.84      2.89 o
   9   0   5       92.88       98.32      3.79 o
  10   0   5        0.36        0.96      0.25 o
 -10   1   5        3.45        4.64      0.49 o
  -9   1   5        7.63        7.85      0.45 o
  -8   1   5       22.29       23.74      0.77 o
  -7   1   5      148.71      140.30      3.28 o
  -6   1   5      115.80      122.55      4.95 o
  -5   1   5      113.96       99.30      3.58 o
  -4   1   5      249.87      250.95      6.68 o
  -3   1   5     1269.74     1220.77     30.31 o
  -2   1   5      287.13      241.30     10.45 o
  -1   1   5      334.88      316.42     11.83 o
   1   1   5      298.33      269.87     14.55 o
   2   1   5      263.08      240.04     12.41 o
   3   1   5     1304.69     1208.29     36.27 o
   4   1   5      252.82      259.43     10.97 o
   5   1   5      104.57       92.74      3.86 o
   6   1   5      107.46      119.11      8.09 o
   7   1   5      147.43      134.65      3.53 o
   8   1   5       18.41       20.84      1.03 o
   9   1   5        5.66        6.16      0.43 o
  -8   2   5        2.13        2.05      0.27 o
  -7   2   5       87.03       81.65      1.96 o
  -6   2   5       71.43       66.61      1.69 o
  -5   2   5       24.59       29.90      1.94 o
  -4   2   5       76.24       77.47      2.27 o
  -3   2   5      106.76      130.69      3.32 o
  -2   2   5      759.89      823.25     32.07 o
  -1   2   5       23.69       19.92      1.44 o
   0   2   5      764.73      877.31     51.29 o
   3   2   5      103.37      131.14      9.59 o
   6   2   5       76.01       69.98      2.78 o
   7   2   5       70.80       68.56      2.56 o
   8   2   5        2.96        3.51      0.33 o
   9   2   5       36.20       37.95      1.10 o
  -9   3   5       46.26       46.83      1.74 o
  -8   3   5       16.46       17.54      1.29 o
  -7   3   5       68.57       62.10      2.93 o
  -6   3   5      168.22      152.07      3.17 o
  -5   3   5      104.41       88.56      2.71 o
  -4   3   5     1046.07     1122.55     28.97 o
  -3   3   5       30.21       25.76      1.37 o
  -2   3   5        7.78       10.97      1.20 o
  -1   3   5      454.82      473.20     13.37 o
   0   3   5      200.51      207.92     13.53 o
   1   3   5      451.56      432.94     20.34 o
   3   3   5       45.66       44.23      4.61 o
   6   3   5      174.18      155.03      3.68 o
   7   3   5       69.20       64.35      1.45 o
   8   3   5       15.40       15.83      0.59 o
   9   3   5       45.74       47.33      1.27 o
  -9   4   5       11.34       10.18      0.42 o
  -8   4   5       44.72       42.29      1.78 o
  -7   4   5       85.27       85.33      2.40 o
  -6   4   5      134.49      136.59      2.45 o
  -5   4   5       35.43       32.26      4.21 o
  -4   4   5      135.29      138.19      6.30 o
  -3   4   5      213.46      211.71      7.66 o
  -2   4   5      213.43      243.63      7.56 o
  -1   4   5     1149.05     1314.68     44.37 o
   0   4   5      341.45      341.25     15.72 o
   1   4   5     1144.01     1204.15     53.90 o
   3   4   5      220.41      207.89     15.19 o
   6   4   5      129.30      129.40      3.13 o
   7   4   5       99.80       98.47      1.84 o
   8   4   5       42.51       39.66      1.33 o
   9   4   5       10.24        8.47      0.39 o
  -9   5   5       15.52       14.92      0.45 o
  -8   5   5        1.25        1.17      0.26 o
  -7   5   5        9.17        8.38      0.45 o
  -6   5   5       80.61       77.63      1.33 o
  -5   5   5      106.48      100.33      1.42 o
  -4   5   5       25.35       27.36      3.83 o
  -3   5   5      290.67      293.57     11.22 o
  -2   5   5      516.17      594.06     20.37 o
  -1   5   5       38.48       35.89      5.28 o
   0   5   5        8.55       15.34      2.36 o
   5   5   5      115.96      108.65      2.82 o
   6   5   5       73.96       69.30      1.97 o
   7   5   5        7.52        6.76      0.44 o
   8   5   5        0.72        0.51      0.24 o
   9   5   5       17.99       17.28      0.73 o
  -8   6   5       13.44       13.96      0.46 o
  -7   6   5       65.09       67.72      1.08 o
  -6   6   5       12.29       13.82      0.46 o
  -5   6   5      239.10      228.70      2.55 o
  -4   6   5       51.08       56.23      0.92 o
  -3   6   5        9.24        7.95      2.33 o
  -2   6   5       62.68       75.36      3.56 o
  -1   6   5       89.69      125.09      5.70 o
   0   6   5       30.93       36.17      3.80 o
   4   6   5       47.99       53.00      1.62 o
   5   6   5      233.39      220.35      5.26 o
   6   6   5       13.16       15.20      0.62 o
   7   6   5       64.41       64.24      1.70 o
   8   6   5       13.07       13.11      0.50 o
  -8   7   5        4.20        4.50      0.25 o
  -7   7   5       35.06       32.52      0.64 o
  -6   7   5       44.80       43.42      0.77 o
  -5   7   5        5.19        5.69      0.57 o
  -4   7   5       46.99       43.87      0.82 o
  -3   7   5      214.87      213.34      2.76 o
  -2   7   5       36.43       35.64      0.92 o
  -1   7   5       40.83       41.79      2.30 o
   0   7   5       15.65       10.61      1.36 o
   1   7   5       47.97       54.19      3.18 o
   2   7   5       42.87       44.49      1.42 o
   3   7   5      212.83      210.75      4.39 o
   4   7   5       48.99       45.78      1.74 o
   5   7   5        6.51        6.41      0.51 o
   6   7   5       38.58       36.71      0.96 o
   7   7   5       34.63       32.45      0.74 o
   8   7   5        4.29        4.42      0.36 o
  -7   8   5        4.04        4.13      0.21 o
  -6   8   5        2.91        1.98      0.26 o
  -5   8   5       21.82       20.77      0.49 o
  -4   8   5       18.17       16.73      0.52 o
  -3   8   5       47.10       45.98      0.85 o
  -2   8   5      286.33      292.67      4.29 o
  -1   8   5       83.46       82.29      1.78 o
   0   8   5      213.15      215.83      3.75 o
   1   8   5       81.31       82.64      2.10 o
   2   8   5      296.37      308.57      5.59 o
   3   8   5       43.47       45.67      1.70 o
   4   8   5       17.25       15.41      1.05 o
   5   8   5       18.56       18.32      1.03 o
   6   8   5        3.58        2.78      0.36 o
   7   8   5        5.01        4.84      0.52 o
  -6   9   5       11.32       10.49      0.47 o
  -5   9   5        1.64        1.82      0.25 o
  -4   9   5       37.08       36.97      0.88 o
  -3   9   5       44.16       52.49      1.02 o
  -2   9   5        4.77        4.16      0.41 o
  -1   9   5       16.72       17.35      0.78 o
   0   9   5      135.85      146.67      2.75 o
   1   9   5       17.48       19.75      0.87 o
   2   9   5        5.34        4.89      0.66 o
   3   9   5       44.16       56.24      1.59 o
   4   9   5       39.87       39.50      1.05 o
   5   9   5        1.42        1.81      0.31 o
   6   9   5       10.09        8.52      0.42 o
  -5  10   5        7.15        6.65      0.28 o
  -4  10   5       19.60       18.68      0.51 o
  -3  10   5       14.19       15.41      0.54 o
  -2  10   5        0.09        0.10      0.31 o
  -1  10   5        9.42       11.04      0.59 o
   0  10   5        1.68        1.70      0.37 o
   1  10   5        9.19       10.88      0.65 o
   2  10   5        0.03        0.44      0.40 o
   3  10   5       14.78       18.40      0.79 o
   4  10   5       20.01       20.16      0.75 o
   5  10   5        7.64        8.14      0.47 o
  -4  11   5        0.87        0.69      0.20 o
  -3  11   5        1.83        1.11      0.23 o
  -2  11   5        1.37        1.42      0.33 o
  -1  11   5       11.03       11.69      0.67 o
   0  11   5        2.50        2.56      0.47 o
   1  11   5       10.71       11.76      0.69 o
   2  11   5        1.04        1.34      0.42 o
   3  11   5        1.79        1.31      0.38 o
   4  11   5        0.60        0.42      0.42 o
   0  12   5        1.80        1.71      0.42 o
   1  12   5        0.13       -0.04      0.36 o
   0   0   6     2071.92     1973.41     90.64 o
   1   0   6      134.16      132.00      3.44 o
   2   0   6      308.52      265.50     11.09 o
   3   0   6       76.96       84.28      2.78 o
   4   0   6      443.17      458.69     14.98 o
   5   0   6        1.23        1.81      0.69 o
   6   0   6       44.47       32.97      2.01 o
   7   0   6      102.42       98.83      2.83 o
   8   0   6       34.03       31.97      1.22 o
   9   0   6        0.02        0.86      0.39 o
  -9   1   6        9.95        9.16      0.97 o
  -8   1   6        4.75        4.33      0.29 o
  -7   1   6       49.54       48.63      1.32 o
  -6   1   6       32.86       33.05      1.01 o
  -5   1   6        0.19        3.43      0.79 o
  -4   1   6      152.51      150.42      4.01 o
  -3   1   6      213.52      240.19      6.69 o
  -2   1   6      441.73      403.56     10.51 o
  -1   1   6      313.52      318.43      9.01 o
   0   1   6      143.19      102.72      5.62 o
   1   1   6      268.56      272.34     14.97 o
   2   1   6      383.55      352.01     12.79 o
   3   1   6      194.76      209.06     11.34 o
   5   1   6        0.48        0.53      1.68 o
   6   1   6       24.87       25.98      1.35 o
   7   1   6       48.65       46.97      1.59 o
   8   1   6        5.52        4.68      0.45 o
   9   1   6        9.40        9.56      0.44 o
  -7   2   6      131.64      125.01      2.90 o
  -6   2   6       44.43       45.66      1.33 o
  -5   2   6       23.80       23.20      1.44 o
  -4   2   6      313.16      313.98      7.64 o
  -3   2   6      578.64      596.75     15.35 o
  -2   2   6      304.40      327.50      8.77 o
  -1   2   6     1270.44     1352.47     42.34 o
   0   2   6      493.21      526.85     18.74 o
   1   2   6     1302.43     1310.81     56.59 o
   3   2   6      571.82      555.68     26.13 o
   6   2   6       47.75       49.30      1.65 o
   7   2   6      128.29      120.29      3.58 o
   8   2   6       18.89       18.72      0.74 o
   9   2   6        9.19       11.72      0.46 o
  -9   3   6        2.19        2.15      0.84 o
  -8   3   6       10.65       10.53      0.92 o
  -7   3   6       57.14       59.16      2.84 o
  -6   3   6       30.81       32.01      0.98 o
  -5   3   6       51.46       54.10      2.46 o
  -4   3   6      183.17      194.25      6.99 o
  -3   3   6      296.34      329.12      9.33 o
  -2   3   6     2833.47     3111.44     86.41 o
  -1   3   6      550.73      615.99     17.42 o
   0   3   6       89.48      104.64      5.92 o
   1   3   6      521.80      557.84     26.05 o
   6   3   6       40.33       39.88      1.41 o
   7   3   6       60.91       61.88      1.54 o
   8   3   6        8.39        8.16      0.40 o
   9   3   6        2.42        1.85      0.23 o
  -9   4   6       53.78       56.49      1.36 o
  -8   4   6        7.35        6.98      0.67 o
  -7   4   6       72.55       71.86      1.91 o
  -6   4   6        0.19        0.39      0.52 o
  -5   4   6      146.58      137.71      2.35 o
  -4   4   6      135.01      128.72      6.11 o
  -3   4   6      170.81      189.41      7.83 o
  -2   4   6      209.82      245.71      7.67 o
  -1   4   6      305.10      337.18     10.18 o
   0   4   6      730.20      864.11     37.53 o
   1   4   6      329.08      339.85     15.72 o
   5   4   6      151.90      140.13      4.38 o
   6   4   6        1.73        1.72      0.40 o
   7   4   6       74.54       72.73      1.59 o
   8   4   6        8.44        6.57      0.47 o
   9   4   6       53.79       56.14      1.40 o
  -9   5   6       44.36       46.90      1.53 o
  -8   5   6        7.00        7.37      0.39 o
  -7   5   6       62.32       61.09      1.14 o
  -6   5   6        3.36        2.94      0.32 o
  -5   5   6      251.52      231.76      2.73 o
  -4   5   6       36.98       32.69      1.94 o
  -3   5   6       36.29       33.69      2.93 o
  -2   5   6      687.79      724.51     23.95 o
  -1   5   6       68.51       74.88      3.55 o
   0   5   6      220.66      196.47     10.25 o
   5   5   6      243.69      218.80      6.39 o
   6   5   6        4.25        3.80      0.43 o
   7   5   6       59.05       57.73      1.36 o
   8   5   6        5.59        5.81      0.36 o
   9   5   6       42.79       45.05      2.50 o
  -8   6   6       38.72       38.84      0.84 o
  -7   6   6       27.33       24.30      0.64 o
  -6   6   6       10.39       10.26      0.41 o
  -5   6   6       31.12       29.64      0.71 o
  -4   6   6      107.81      106.60      1.49 o
  -3   6   6        8.84        8.49      0.48 o
  -2   6   6      121.57      126.66      5.20 o
  -1   6   6      108.77      141.97      9.29 o
   0   6   6       40.10       45.97      4.35 o
   3   6   6        6.74        7.01      1.05 o
   4   6   6      106.19       96.89      3.76 o
   5   6   6       30.27       29.18      0.98 o
   6   6   6       11.11       10.36      0.48 o
   7   6   6       24.38       22.56      0.79 o
   8   6   6       39.87       38.28      1.03 o
  -8   7   6        7.06        7.59      0.60 o
  -7   7   6       31.91       29.70      0.66 o
  -6   7   6       54.55       54.80      0.90 o
  -5   7   6       43.01       47.97      0.84 o
  -4   7   6       60.98       68.78      1.06 o
  -3   7   6       63.95       60.62      1.08 o
  -2   7   6      135.61      130.82      1.79 o
  -1   7   6       30.47       29.75      0.97 o
   0   7   6       69.33       60.88      1.41 o
   1   7   6       28.55       28.34      1.31 o
   2   7   6      126.08      121.93      2.57 o
   3   7   6       65.53       63.99      2.12 o
   4   7   6       54.77       64.61      2.14 o
   5   7   6       45.25       51.61      2.31 o
   6   7   6       51.64       54.04      2.40 o
   7   7   6       31.75       29.96      1.03 o
   8   7   6        7.00        7.22      0.58 o
  -7   8   6        5.14        5.05      0.31 o
  -6   8   6        9.19        9.53      0.33 o
  -5   8   6        8.44        8.37      0.35 o
  -4   8   6       13.98       13.53      0.43 o
  -3   8   6       21.72       22.99      0.59 o
  -2   8   6       81.29       86.29      1.36 o
  -1   8   6       22.15       20.08      0.66 o
   0   8   6      604.94      625.28      8.79 o
   1   8   6       24.14       21.91      1.00 o
   2   8   6       76.00       83.92      2.24 o
   3   8   6       19.98       22.62      1.22 o
   4   8   6       16.09       15.60      1.01 o
   5   8   6        7.63        7.45      0.76 o
   6   8   6        8.92       10.03      0.51 o
   7   8   6        4.91        4.72      0.34 o
  -6   9   6        6.73        5.62      0.29 o
  -5   9   6        1.15        1.17      0.23 o
  -4   9   6       22.96       23.89      0.61 o
  -3   9   6        6.32        5.03      0.38 o
  -2   9   6       40.15       42.87      0.92 o
  -1   9   6       37.40       38.74      1.02 o
   0   9   6        9.96       11.46      0.67 o
   1   9   6       39.86       41.61      1.23 o
   2   9   6       43.10       47.29      1.45 o
   3   9   6        8.16        6.98      0.68 o
   4   9   6       24.22       26.11      1.07 o
   5   9   6        0.58        0.63      0.28 o
   6   9   6        6.24        5.26      0.31 o
  -5  10   6        2.28        2.93      0.22 o
  -4  10   6        0.48        0.45      0.21 o
  -3  10   6        1.20        0.85      0.28 o
  -2  10   6       11.62       10.86      0.41 o
  -1  10   6        4.51        4.88      0.42 o
   0  10   6       31.82       28.37      0.85 o
   1  10   6        5.55        5.75      0.54 o
   2  10   6       12.30       11.42      0.66 o
   3  10   6        1.35        1.55      0.41 o
   4  10   6        0.26        0.41      0.35 o
   5  10   6        1.96        2.72      0.37 o
  -3  11   6        0.29        0.10      0.20 o
  -2  11   6        1.31        1.42      0.31 o
  -1  11   6        0.42        0.63      0.36 o
   0  11   6        7.86        6.75      0.55 o
   1  11   6        0.45        0.46      0.39 o
   2  11   6        1.30        1.74      0.41 o
   3  11   6        0.48        0.32      0.35 o
   1   0   7     1059.72     1007.57     31.68 o
   2   0   7      453.54      461.43     15.53 o
   3   0   7      109.38       86.45      4.13 o
   4   0   7      127.05      124.84      5.26 o
   5   0   7       12.98       10.37      1.35 o
   6   0   7       63.25       51.26      1.64 o
   7   0   7       69.71       58.54      1.79 o
   8   0   7        7.50        8.12      0.56 o
   9   0   7       57.95       64.28      2.48 o
  -9   1   7       10.90       13.91      1.24 o
  -8   1   7       32.38       29.17      1.15 o
  -7   1   7       23.22       20.47      0.76 o
  -6   1   7       22.59       20.06      0.76 o
  -5   1   7      164.23      146.63      5.49 o
  -4   1   7       67.15       62.49      2.70 o
  -3   1   7      103.91       95.93      3.00 o
  -2   1   7      143.73      140.54      4.12 o
  -1   1   7     1325.22     1385.57     59.28 o
   0   1   7       46.58       44.41      3.61 o
   1   1   7     1348.02     1355.09     42.99 o
   2   1   7      132.10      132.95      4.34 o
   3   1   7      140.47      132.22      6.80 o
   6   1   7       26.97       23.38      1.15 o
   7   1   7       24.05       21.28      1.05 o
   8   1   7       25.59       24.85      1.67 o
   9   1   7       14.13       17.79      0.60 o
  -8   2   7        0.79        1.68      0.41 o
  -7   2   7       42.42       42.94      1.10 o
  -6   2   7        0.54        2.33      0.74 o
  -5   2   7       32.17       28.90      1.68 o
  -4   2   7       11.77       16.37      1.43 o
  -3   2   7      303.41      308.97      8.47 o
  -2   2   7      133.56      162.59      4.79 o
  -1   2   7      764.26      792.66     26.38 o
   0   2   7      321.37      415.03     13.53 o
   1   2   7      861.88      869.26     35.88 o
   3   2   7      309.08      296.92     14.88 o
   6   2   7        0.64        0.36      0.35 o
   7   2   7       36.02       36.36      1.21 o
   8   2   7        1.37        1.29      0.24 o
   9   2   7       41.86       47.71      1.19 o
  -9   3   7       28.91       33.25      1.21 o
  -8   3   7        5.22        6.72      0.73 o
  -7   3   7        8.41        6.88      0.75 o
  -6   3   7       54.70       54.28      1.70 o
  -5   3   7      346.32      327.38      5.75 o
  -4   3   7       10.07       12.94      1.16 o
  -3   3   7      129.06      125.22      4.83 o
  -2   3   7      638.50      680.15     23.47 o
  -1   3   7      376.61      393.79     13.53 o
   0   3   7     1008.24     1093.15     47.05 o
   1   3   7      365.17      377.36     17.64 o
   5   3   7      327.51      307.84      9.94 o
   6   3   7       61.91       60.05      1.82 o
   7   3   7       10.16        7.82      0.53 o
   8   3   7        5.90        7.26      0.34 o
   9   3   7       26.26       32.82      0.92 o
  -9   4   7       15.27       17.48      0.80 o
  -8   4   7       28.39       28.11      1.05 o
  -7   4   7      112.81      105.54      3.03 o
  -6   4   7       24.22       27.10      0.93 o
  -5   4   7      373.45      334.10      5.40 o
  -4   4   7       27.27       22.14      3.36 o
  -3   4   7      259.55      251.80      9.89 o
  -2   4   7      660.83      744.16     19.19 o
  -1   4   7      589.56      618.33     23.25 o
   0   4   7     1060.44     1253.53     53.82 o
   1   4   7      595.65      596.98     29.37 o
   5   4   7      368.82      322.06      9.51 o
   6   4   7       20.83       23.20      1.05 o
   7   4   7       97.45       92.39      1.83 o
   8   4   7       32.19       31.30      1.07 o
   9   4   7       16.38       17.61      0.65 o
  -8   5   7       60.15       59.34      1.19 o
  -7   5   7      119.14      109.60      1.94 o
  -6   5   7       12.99       12.37      0.50 o
  -5   5   7      212.93      200.05      2.43 o
  -4   5   7       30.83       30.68      0.69 o
  -3   5   7       10.88       14.94      2.84 o
  -2   5   7      420.27      454.69     15.87 o
  -1   5   7       63.17       72.70      3.31 o
   0   5   7       49.83       53.06      4.35 o
   4   5   7       29.54       28.08      1.16 o
   5   5   7      226.99      198.28      6.23 o
   6   5   7       11.69       10.73      0.64 o
   7   5   7      117.29      110.40      2.15 o
   8   5   7       59.39       57.67      1.50 o
  -8   6   7       19.82       20.41      0.58 o
  -7   6   7       21.64       22.90      0.58 o
  -6   6   7        9.06        9.04      0.40 o
  -5   6   7       49.83       51.13      0.91 o
  -4   6   7       24.91       24.66      0.66 o
  -3   6   7       39.55       34.23      0.85 o
  -2   6   7       16.08       14.64      1.40 o
  -1   6   7       14.14       14.25      2.64 o
   0   6   7      131.49      143.81      8.34 o
   3   6   7       43.19       34.72      1.22 o
   4   6   7       26.88       25.94      1.16 o
   5   6   7       49.91       52.18      2.24 o
   6   6   7       10.84       10.54      0.65 o
   7   6   7       21.30       23.47      0.85 o
   8   6   7       17.89       17.88      0.74 o
  -7   7   7        4.81        4.87      0.26 o
  -6   7   7        7.34        8.27      0.34 o
  -5   7   7       13.97       13.99      0.42 o
  -4   7   7       52.31       53.65      0.95 o
  -3   7   7       38.73       38.04      0.84 o
  -2   7   7      263.04      266.71      3.19 o
  -1   7   7      423.03      405.64      5.37 o
   0   7   7       27.25       26.24      0.86 o
   1   7   7      434.43      412.59      6.23 o
   2   7   7      254.64      258.35      5.22 o
   3   7   7       39.85       39.82      1.69 o
   4   7   7       44.50       47.77      1.90 o
   5   7   7       14.11       14.31      1.32 o
   6   7   7        5.10        6.25      0.92 o
   7   7   7        6.09        5.22      0.43 o
  -7   8   7        6.41        7.17      0.44 o
  -6   8   7        0.81        1.36      0.19 o
  -5   8   7        4.80        5.75      0.28 o
  -4   8   7       10.67       10.37      0.38 o
  -3   8   7       58.42       55.32      1.04 o
  -2   8   7       53.94       52.69      1.01 o
  -1   8   7       28.56       28.62      0.85 o
   0   8   7      131.44      129.22      2.32 o
   1   8   7       31.75       31.92      1.12 o
   2   8   7       48.31       48.92      1.69 o
   3   8   7       63.15       61.21      1.86 o
   4   8   7       11.15       13.60      1.30 o
   5   8   7        4.45        5.31      0.79 o
   6   8   7        1.02        1.16      0.30 o
   7   8   7        5.73        5.94      0.34 o
  -6   9   7       15.12       14.74      0.48 o
  -5   9   7        2.08        1.69      0.22 o
  -4   9   7        2.62        2.64      0.27 o
  -3   9   7        7.00        6.09      0.41 o
  -2   9   7        0.44        0.61      0.32 o
  -1   9   7       44.79       54.96      1.25 o
   0   9   7        8.78        8.14      0.72 o
   1   9   7       48.64       59.10      1.64 o
   2   9   7        0.81        0.40      0.52 o
   3   9   7        8.21        8.05      0.73 o
   4   9   7        2.00        1.82      0.51 o
   5   9   7        2.41        1.84      0.29 o
   6   9   7       15.40       14.21      0.43 o
  -5  10   7        5.41        4.85      0.33 o
  -4  10   7        0.37        0.20      0.19 o
  -3  10   7        3.81        3.81      0.33 o
  -2  10   7        1.87        1.77      0.28 o
  -1  10   7       32.73       33.66      0.86 o
   0  10   7        4.51        4.36      0.44 o
   1  10   7       31.88       32.74      1.06 o
   2  10   7        1.68        1.56      0.41 o
   3  10   7        4.46        4.86      0.48 o
   4  10   7        0.31        0.14      0.32 o
   5  10   7        6.18        6.81      0.58 o
  -3  11   7        1.69        2.00      0.28 o
  -2  11   7        4.88        4.66      0.41 o
  -1  11   7        0.37        0.68      0.35 o
   0  11   7        4.68        4.36      0.46 o
   1  11   7        0.45        0.90      0.37 o
   2  11   7        4.51        5.11      0.50 o
   3  11   7        1.78        2.15      0.38 o
   1   0   8      609.68      655.35     21.41 o
   2   0   8       55.45       38.02      2.78 o
   3   0   8      176.86      167.14      6.77 o
   4   0   8       10.79        9.88      1.75 o
   5   0   8       37.57       39.34      4.52 o
   6   0   8       36.01       29.51      1.06 o
   7   0   8       41.95       38.38      1.55 o
   8   0   8       12.66       11.68      0.64 o
   9   0   8       10.95       10.04      0.86 o
  -9   1   8       33.36       34.79      2.28 o
  -8   1   8       22.88       19.99      0.84 o
  -7   1   8       60.49       62.22      1.84 o
  -6   1   8       56.92       54.58      1.72 o
  -5   1   8       20.48       18.43      1.74 o
  -4   1   8      531.78      496.35     13.34 o
  -3   1   8       70.50       74.05      3.92 o
  -2   1   8      829.92      831.76     27.32 o
  -1   1   8       36.11       43.54      1.98 o
   0   1   8     2980.07     3281.29    101.78 o
   1   1   8       29.66       31.93      2.40 o
   2   1   8      813.80      837.44     21.73 o
   3   1   8       75.40       80.82      5.58 o
   6   1   8       57.48       57.99      2.15 o
   7   1   8       68.60       69.08      1.99 o
   8   1   8       22.77       20.39      0.98 o
   9   1   8       37.21       39.39      1.06 o
  -9   2   8       37.70       34.13      2.19 o
  -8   2   8       46.23       52.11      3.00 o
  -7   2   8       20.68       18.51      0.76 o
  -6   2   8      201.41      183.19      4.08 o
  -5   2   8       89.60       83.39      2.09 o
  -4   2   8      122.60      119.78      3.84 o
  -3   2   8       22.98       20.71      1.31 o
  -2   2   8      497.27      521.27     17.97 o
  -1   2   8      456.71      501.14     16.28 o
   0   2   8     2884.38     3116.24     96.44 o
   1   2   8      425.57      458.10     21.71 o
   2   2   8      523.07      550.95     24.67 o
   3   2   8       24.19       23.76      3.26 o
   6   2   8      190.36      172.81      4.02 o
   7   2   8       19.72       17.28      0.71 o
   8   2   8       51.37       56.38      1.63 o
   9   2   8       40.00       36.73      1.03 o
  -8   3   8       19.57       24.01      1.33 o
  -7   3   8       32.53       33.74      2.23 o
  -6   3   8       37.92       36.50      1.25 o
  -5   3   8       53.51       48.67      1.17 o
  -4   3   8      104.33      102.12      3.05 o
  -3   3   8       57.88       50.69      2.68 o
  -2   3   8      296.92      272.30     10.20 o
  -1   3   8      189.45      214.51      8.07 o
   0   3   8      551.88      658.46     21.84 o
   1   3   8      184.57      211.06     10.71 o
   3   3   8       58.19       52.71      5.05 o
   5   3   8       47.38       45.98      1.79 o
   6   3   8       39.18       36.43      1.39 o
   7   3   8       35.00       35.29      1.03 o
   8   3   8       16.50       18.32      0.61 o
   9   3   8       12.61       14.95      0.50 o
  -8   4   8       71.65       81.20      2.01 o
  -7   4   8        2.44        2.01      0.46 o
  -6   4   8       57.99       52.25      1.42 o
  -5   4   8       38.11       39.82      1.27 o
  -4   4   8       10.66       11.25      1.25 o
  -3   4   8      196.52      197.94      6.80 o
  -2   4   8       95.47       96.14      3.28 o
  -1   4   8      242.36      256.87      9.76 o
   0   4   8       21.79       11.59      2.17 o
   1   4   8      238.25      252.96     12.60 o
   4   4   8        6.40        6.10      0.49 o
   5   4   8       42.92       46.83      1.88 o
   6   4   8       65.64       59.88      1.78 o
   7   4   8        2.57        1.66      0.27 o
   8   4   8       76.67       83.61      1.79 o
   9   4   8        3.39        5.75      0.30 o
  -8   5   8       20.12       20.17      0.67 o
  -7   5   8       23.60       24.41      0.86 o
  -6   5   8       30.09       26.13      0.77 o
  -5   5   8      152.05      155.90      2.16 o
  -4   5   8       45.32       44.40      0.93 o
  -3   5   8       34.68       31.95      1.38 o
  -2   5   8      277.61      266.57     13.98 o
  -1   5   8       31.99       34.00      2.93 o
   0   5   8       58.16       61.59      4.83 o
   4   5   8       49.28       45.90      2.30 o
   5   5   8      151.64      147.99      4.74 o
   6   5   8       35.41       30.01      1.07 o
   7   5   8       26.51       27.39      0.77 o
   8   5   8       19.12       19.26      0.71 o
  -8   6   8        1.93        2.79      0.20 o
  -7   6   8        6.36        6.72      0.35 o
  -6   6   8        5.47        7.34      0.38 o
  -5   6   8       15.13       13.53      0.44 o
  -4   6   8       64.97       59.77      1.05 o
  -3   6   8       93.70       88.49      1.38 o
  -2   6   8      197.25      184.50      2.44 o
  -1   6   8      216.42      197.04      6.61 o
   0   6   8      348.94      332.12     16.38 o
   2   6   8      202.06      182.83      3.23 o
   3   6   8       98.33       87.53      2.58 o
   4   6   8       68.12       59.23      2.40 o
   5   6   8       14.40       12.11      0.94 o
   6   6   8        3.20        4.75      0.60 o
   7   6   8        7.05        7.32      0.53 o
   8   6   8        1.12        1.81      0.52 o
  -7   7   8        5.36        4.81      0.28 o
  -6   7   8        8.26        7.18      0.34 o
  -5   7   8       32.65       30.34      0.67 o
  -4   7   8       24.52       25.76      0.60 o
  -3   7   8        7.37        7.07      0.39 o
  -2   7   8       69.69       65.67      1.14 o
  -1   7   8      198.41      196.49      2.89 o
   0   7   8      286.06      298.74      4.18 o
   1   7   8      202.15      196.24      3.46 o
   2   7   8       59.11       60.22      2.05 o
   3   7   8        5.71        4.99      0.83 o
   4   7   8       21.15       21.59      1.48 o
   5   7   8       35.96       35.99      1.81 o
   6   7   8        6.84        6.80      0.85 o
   7   7   8        4.35        3.78      0.40 o
  -6   8   8       16.62       15.25      0.38 o
  -5   8   8        0.12        0.15      0.18 o
  -4   8   8        3.62        3.77      0.30 o
  -3   8   8       12.02       11.90      0.51 o
  -2   8   8       26.89       26.61      0.71 o
  -1   8   8       99.36      108.65      1.60 o
   0   8   8       74.12       75.93      1.71 o
   1   8   8       91.67      103.36      2.18 o
   2   8   8       30.87       30.00      1.27 o
   3   8   8       10.77       10.12      0.80 o
   4   8   8        5.21        5.06      0.72 o
   5   8   8        0.11        0.44      0.63 o
   6   8   8       16.52       15.36      0.58 o
  -5   9   8        0.10        0.03      0.18 o
  -4   9   8        1.61        2.18      0.26 o
  -3   9   8       17.57       17.62      0.56 o
  -2   9   8        7.03        6.06      0.41 o
  -1   9   8       44.48       47.14      1.06 o
   0   9   8       47.88       44.93      1.23 o
   1   9   8       47.02       50.34      1.51 o
   2   9   8        6.63        6.09      0.68 o
   3   9   8       18.60       19.68      1.01 o
   4   9   8        1.48        1.78      0.51 o
   5   9   8        0.34        0.26      0.27 o
  -4  10   8        4.77        3.33      0.24 o
  -3  10   8        1.01        1.55      0.25 o
  -2  10   8        7.67        8.60      0.39 o
  -1  10   8        4.41        3.08      0.36 o
   0  10   8        0.03        0.11      0.35 o
   1  10   8        4.45        3.46      0.44 o
   2  10   8        6.98        8.73      0.57 o
   3  10   8        1.30        1.77      0.38 o
   4  10   8        4.24        3.25      0.53 o
  -2  11   8        4.26        4.74      0.39 o
  -1  11   8        3.33        3.16      0.40 o
   0  11   8        0.02        0.04      0.33 o
   1  11   8        3.35        3.00      0.40 o
   2  11   8        4.34        4.86      0.43 o
   1   0   9      750.11      818.08     25.57 o
   2   0   9      270.83      297.29      8.66 o
   3   0   9       60.81       70.50      3.84 o
   4   0   9       16.07       16.40      2.22 o
   5   0   9       27.26       25.05      1.63 o
   6   0   9       78.79       70.68      2.13 o
   7   0   9      145.75      143.79      4.58 o
   8   0   9        0.18        0.31      0.21 o
   9   0   9       11.31       11.32      0.86 o
  -9   1   9       38.47       40.10      2.37 o
  -8   1   9       24.09       28.84      1.58 o
  -7   1   9       29.00       29.82      0.97 o
  -6   1   9       12.93       12.54      0.60 o
  -5   1   9      120.93      109.24      3.29 o
  -4   1   9       51.23       49.99      3.70 o
  -3   1   9      472.01      448.02     15.75 o
  -2   1   9      250.65      265.77     10.20 o
  -1   1   9       80.57       87.39      3.95 o
   0   1   9     1790.42     2080.30     88.06 o
   1   1   9       65.61       75.95      5.27 o
   2   1   9      290.30      328.25     10.40 o
   3   1   9      458.49      447.99     21.33 o
   4   1   9       47.47       55.16      5.49 o
   5   1   9       97.84       87.38      5.67 o
   6   1   9       15.51       16.40      0.92 o
   7   1   9       29.50       30.76      1.14 o
   8   1   9       24.67       28.01      1.11 o
   9   1   9       37.92       41.32      2.26 o
  -9   2   9       26.52       24.77      1.29 o
  -7   2   9      285.53      288.63     10.45 o
  -6   2   9       23.95       24.65      0.81 o
  -5   2   9       86.33       82.44      1.84 o
  -4   2   9       80.14       74.26      3.32 o
  -3   2   9      147.32      123.15      5.16 o
  -2   2   9      182.81      187.43      6.84 o
  -1   2   9      171.70      149.19      6.23 o
   0   2   9      343.15      395.16     13.25 o
   1   2   9      188.45      166.18      8.61 o
   2   2   9      177.98      187.72     10.43 o
   3   2   9      135.59      123.24      7.79 o
   5   2   9       71.84       67.04      2.57 o
   6   2   9       17.34       18.91      0.81 o
   7   2   9      283.20      278.72      5.67 o
   8   2   9       14.46       15.26      0.61 o
   9   2   9       28.69       27.03      0.86 o
  -8   3   9        7.50        7.78      0.52 o
  -7   3   9       77.53       84.69      4.80 o
  -6   3   9       11.16       11.94      0.59 o
  -5   3   9      314.94      305.95      5.88 o
  -4   3   9       15.66       15.24      0.90 o
  -3   3   9      288.67      254.32      7.16 o
  -2   3   9      124.82      110.48      6.54 o
  -1   3   9       58.80       60.91      2.79 o
   0   3   9      113.64      146.98      5.68 o
   1   3   9       42.62       45.45      4.41 o
   3   3   9      294.74      261.49     13.57 o
   5   3   9      323.46      309.02      7.87 o
   6   3   9       10.67       10.94      1.09 o
   7   3   9       78.51       87.33      2.09 o
   8   3   9        7.20        7.13      0.31 o
   9   3   9       76.21       75.72      1.77 o
  -8   4   9        5.47        4.99      0.39 o
  -7   4   9       53.51       61.41      1.82 o
  -6   4   9        3.29        3.10      0.49 o
  -5   4   9       84.06       79.72      1.65 o
  -4   4   9       39.78       39.73      1.00 o
  -3   4   9      195.83      194.00      6.98 o
  -2   4   9       20.57       24.49      1.87 o
  -1   4   9        7.78        7.33      3.73 o
   0   4   9        0.64        8.39      6.88 o
   1   4   9       10.06        6.98      2.11 o
   4   4   9       33.85       35.58      1.23 o
   5   4   9       83.02       77.41      2.74 o
   6   4   9        2.02        1.61      0.39 o
   7   4   9       58.94       63.68      1.40 o
   8   4   9        5.83        4.87      0.27 o
  -8   5   9        8.22        8.74      0.45 o
  -7   5   9        2.19        2.56      0.34 o
  -6   5   9        4.36        3.46      0.45 o
  -5   5   9      136.15      128.46      2.59 o
  -4   5   9       47.59       43.72      1.13 o
  -3   5   9       44.71       37.45      0.99 o
  -2   5   9       79.65       70.70      5.53 o
  -1   5   9      127.13      133.28      6.06 o
   0   5   9       51.33       50.93      3.04 o
   3   5   9       48.68       39.17      1.18 o
   4   5   9       42.81       39.03      1.63 o
   5   5   9      147.95      133.01      5.45 o
   6   5   9        2.85        2.18      0.35 o
   7   5   9        1.93        2.17      0.26 o
   8   5   9        9.17       10.17      0.43 o
  -7   6   9        7.18        6.58      0.36 o
  -6   6   9        3.66        2.32      0.29 o
  -5   6   9       24.35       22.09      0.61 o
  -4   6   9       16.70       18.40      0.59 o
  -3   6   9      182.67      166.32      2.06 o
  -2   6   9      184.62      168.38      2.25 o
  -1   6   9      108.69      107.97      1.62 o
   0   6   9       51.99       48.88      1.31 o
   1   6   9       98.10       96.22      2.17 o
   2   6   9      172.74      158.67      4.04 o
   3   6   9      169.96      155.14      5.43 o
   4   6   9       16.64       17.85      1.00 o
   5   6   9       22.22       21.00      1.36 o
   6   6   9        4.41        3.09      0.34 o
   7   6   9        7.00        5.98      0.50 o
  -7   7   9        4.16        5.16      0.21 o
  -6   7   9        1.03        1.13      0.21 o
  -5   7   9        2.18        1.77      0.29 o
  -4   7   9       25.68       23.89      0.59 o
  -3   7   9       74.32       71.53      1.11 o
  -2   7   9       25.97       22.05      0.63 o
  -1   7   9        8.70        9.05      0.40 o
   0   7   9       85.20       79.56      1.67 o
   1   7   9        9.34       10.66      0.78 o
   2   7   9       25.90       22.37      1.22 o
   3   7   9       77.94       74.75      2.22 o
   4   7   9       25.56       22.77      1.53 o
   6   7   9        1.02        1.19      0.61 o
   7   7   9        4.22        4.68      0.36 o
  -6   8   9        8.56        9.26      0.41 o
  -5   8   9       19.08       17.77      0.42 o
  -4   8   9       24.33       23.18      0.53 o
  -3   8   9       11.55       10.97      0.45 o
  -2   8   9       14.95       15.78      0.54 o
  -1   8   9       23.65       22.36      0.69 o
   0   8   9       12.43       12.93      0.79 o
   1   8   9       27.44       25.37      1.00 o
   2   8   9       15.29       15.94      0.95 o
   3   8   9       11.73       10.89      0.90 o
   4   8   9       25.35       25.23      1.30 o
   5   8   9       18.07       18.02      0.99 o
   6   8   9        9.77        9.92      0.64 o
  -5   9   9        0.73        0.98      0.19 o
  -4   9   9        9.57        9.06      0.34 o
  -3   9   9        1.32        1.47      0.27 o
  -2   9   9       11.56       10.04      0.48 o
  -1   9   9       51.91       57.31      1.12 o
   0   9   9        3.36        3.90      0.50 o
   1   9   9       49.98       55.01      1.58 o
   2   9   9       10.51        9.10      0.72 o
   3   9   9        0.80        1.01      0.48 o
   4   9   9        9.47        9.80      0.74 o
   5   9   9        0.72        1.03      0.23 o
  -4  10   9        6.37        5.26      0.29 o
  -3  10   9        4.21        3.82      0.27 o
  -2  10   9       28.74       27.45      0.74 o
  -1  10   9        6.23        5.55      0.41 o
   0  10   9       31.96       35.57      1.03 o
   1  10   9        6.52        5.59      0.48 o
   2  10   9       27.95       27.73      1.05 o
   3  10   9        4.64        4.65      0.42 o
   4  10   9        5.78        5.00      0.56 o
  -1  11   9        1.39        1.41      0.33 o
   0  11   9        6.35        6.47      0.64 o
   1  11   9        1.28        1.34      0.36 o
   0   0  10      465.93      451.49     21.18 o
   1   0  10      119.89      132.00      5.57 o
   2   0  10     1085.95     1266.39     38.92 o
   3   0  10      540.95      532.63     25.15 o
   4   0  10       24.41       24.36      3.85 o
   5   0  10       44.32       43.48      1.28 o
   6   0  10      157.80      164.19      5.23 o
   7   0  10       44.30       44.48      1.84 o
   8   0  10        5.49        5.47      0.56 o
   9   0  10        5.23        5.09      0.51 o
  -9   1  10        4.45        4.28      0.50 o
  -7   1  10       81.59       81.69      3.07 o
  -6   1  10       44.93       44.43      1.36 o
  -5   1  10      101.39       94.25      2.71 o
  -4   1  10      968.67      945.15     42.40 o
  -3   1  10       24.28       18.23      2.24 o
  -2   1  10       46.11       40.85      4.25 o
  -1   1  10      212.69      207.81     11.64 o
   0   1  10       66.19       61.36      3.37 o
   1   1  10      230.05      234.29      8.42 o
   2   1  10       41.05       40.58      4.14 o
   3   1  10       28.13       23.24      3.45 o
   4   1  10      958.34      935.03     42.22 o
   5   1  10      100.12       90.65      3.68 o
   6   1  10       41.37       40.18      1.47 o
   7   1  10       76.58       79.66      2.54 o
   8   1  10       21.46       20.51      0.86 o
   9   1  10        5.78        6.05      0.38 o
  -7   2  10       75.60       68.79      2.63 o
  -6   2  10      410.30      408.89     11.59 o
  -5   2  10      199.20      180.37      3.76 o
  -4   2  10       87.30       82.56      1.93 o
  -3   2  10      214.39      199.61      7.60 o
  -2   2  10       37.65       30.45      2.41 o
  -1   2  10      104.83      102.82      6.76 o
   0   2  10       92.41       85.00      5.81 o
   1   2  10      104.75      106.86      6.65 o
   2   2  10       51.17       38.37      4.22 o
   3   2  10      212.46      210.94     11.50 o
   4   2  10       94.49       89.32      3.63 o
   5   2  10      195.51      181.61      4.37 o
   6   2  10      413.82      405.05      7.81 o
   7   2  10       79.44       68.09      1.66 o
   8   2  10       24.06       26.14      0.76 o
   9   2  10        4.49        5.34      0.65 o
  -8   3  10       24.83       23.94      1.42 o
  -7   3  10       46.22       44.16      1.77 o
  -6   3  10        1.28        1.09      0.50 o
  -5   3  10       38.93       38.69      1.20 o
  -4   3  10       10.12        9.09      0.52 o
  -3   3  10        8.55        9.10      2.39 o
  -2   3  10      225.06      217.40      8.71 o
  -1   3  10       93.76      106.56      4.45 o
   0   3  10      170.58      168.35      9.43 o
   1   3  10       90.67      104.64      6.70 o
   2   3  10      225.37      223.30     12.20 o
   3   3  10        7.58        7.24      2.48 o
   4   3  10       17.61       17.98      1.34 o
   5   3  10       34.83       36.90      1.43 o
   6   3  10        0.51        0.86      0.31 o
   7   3  10       48.30       45.10      1.26 o
   8   3  10       28.37       28.21      0.85 o
  -8   4  10       19.16       18.69      0.87 o
  -7   4  10        1.53        1.64      0.40 o
  -6   4  10       44.85       45.91      1.57 o
  -5   4  10      196.72      180.17      4.16 o
  -4   4  10      104.11       94.23      1.74 o
  -3   4  10       87.67       81.42      1.59 o
  -2   4  10       13.40       12.42      8.07 o
  -1   4  10       43.62       35.83      4.13 o
   0   4  10      154.67      149.21      8.75 o
   1   4  10       50.43       52.86      4.69 o
   3   4  10       96.31       89.29      3.41 o
   4   4  10       96.74       89.24      2.38 o
   5   4  10      210.75      192.24      5.85 o
   6   4  10       55.20       55.22      1.56 o
   7   4  10        1.10        1.41      0.26 o
   8   4  10       20.09       19.85      0.78 o
  -8   5  10        1.15        1.40      0.51 o
  -7   5  10        4.32        3.77      0.41 o
  -6   5  10       22.14       18.71      0.71 o
  -5   5  10       14.30       16.50      0.72 o
  -4   5  10      152.37      157.85      2.54 o
  -3   5  10      198.33      184.28      3.10 o
  -2   5  10      498.16      491.24      6.82 o
  -1   5  10       20.62       17.93      0.83 o
   0   5  10       29.69       30.06      1.31 o
   1   5  10       24.61       21.50      0.83 o
   2   5  10      477.19      468.63     12.63 o
   3   5  10      200.68      179.30      6.88 o
   4   5  10      142.55      149.30      3.80 o
   5   5  10       14.66       16.85      0.83 o
   6   5  10       20.69       18.02      0.75 o
   7   5  10        5.19        4.43      0.34 o
   8   5  10        1.90        1.25      0.30 o
  -7   6  10        2.90        2.48      0.31 o
  -6   6  10        6.13        5.77      0.34 o
  -5   6  10        4.98        4.57      0.34 o
  -4   6  10       92.77       93.65      1.48 o
  -3   6  10       61.24       61.36      1.03 o
  -2   6  10      124.06      122.60      1.67 o
  -1   6  10        1.00        1.73      0.29 o
   0   6  10        4.97        5.62      0.40 o
   1   6  10        1.50        1.93      0.33 o
   2   6  10      109.19      110.52      4.15 o
   3   6  10       56.51       54.77      2.28 o
   4   6  10       82.26       78.30      4.84 o
   5   6  10        5.18        4.67      0.48 o
   6   6  10        7.53        7.77      0.57 o
   7   6  10        3.14        2.94      0.38 o
  -6   7  10       16.86       17.16      0.42 o
  -5   7  10        5.04        4.55      0.26 o
  -4   7  10       33.50       32.22      0.67 o
  -3   7  10        1.30        1.96      0.25 o
  -2   7  10       80.74       74.16      1.20 o
  -1   7  10        0.68        0.85      0.21 o
   0   7  10        2.04        1.62      0.43 o
   1   7  10        0.78        2.83      1.76 o
   2   7  10       69.38       65.97      2.18 o
   3   7  10        1.65        2.53      0.91 o
   6   7  10       17.45       19.35      1.21 o
   7   7  10        9.39        7.64      0.54 o
  -6   8  10        3.61        3.51      0.33 o
  -5   8  10        2.30        2.14      0.24 o
  -4   8  10        5.44        5.76      0.32 o
  -3   8  10       33.37       33.09      0.72 o
  -2   8  10       12.31       11.42      0.52 o
  -1   8  10        2.71        3.75      0.41 o
   0   8  10        8.59       10.86      0.58 o
   1   8  10        3.79        4.76      0.66 o
   2   8  10       11.52       11.70      0.90 o
   3   8  10       33.33       32.83      2.16 o
   4   8  10        5.74        6.79      1.29 o
   5   8  10        2.15        2.37      0.52 o
   6   8  10        4.36        3.72      0.30 o
  -5   9  10        9.25       10.97      0.52 o
  -4   9  10        3.36        5.45      0.28 o
  -3   9  10       24.97       21.25      0.55 o
  -2   9  10        1.63        1.57      0.32 o
  -1   9  10       25.09       27.49      0.75 o
   0   9  10        6.44        7.34      0.56 o
   1   9  10       24.38       26.51      1.06 o
   2   9  10        1.19        1.00      0.46 o
   3   9  10       26.01       22.75      1.12 o
   4   9  10        2.72        5.91      0.88 o
  -3  10  10        6.38        7.21      0.53 o
  -2  10  10        2.32        2.28      0.28 o
  -1  10  10       13.44       14.66      0.61 o
   0  10  10        0.45        0.47      0.33 o
   1  10  10       14.31       15.65      0.66 o
   2  10  10        2.59        2.34      0.37 o
   3  10  10        5.88        6.91      0.67 o
   1   0  11      208.41      200.59      7.75 o
   2   0  11       10.86       12.87      1.86 o
   3   0  11     1132.01     1089.02     48.52 o
   4   0  11      109.58      114.19      3.83 o
   5   0  11       38.02       38.72      1.28 o
   6   0  11       89.29       83.77      2.91 o
   7   0  11       31.01       29.39      1.07 o
   8   0  11        3.47        4.95      0.48 o
  -7   1  11        8.17        7.54      0.71 o
  -6   1  11       82.35       83.92      2.31 o
  -5   1  11      202.29      194.61      5.22 o
  -4   1  11      144.08      129.50      3.69 o
  -3   1  11      205.28      190.97      7.76 o
  -2   1  11      255.86      279.29     14.19 o
  -1   1  11       94.74      115.94      5.41 o
   0   1  11      526.93      542.15     17.93 o
   1   1  11      111.39      133.73      5.56 o
   2   1  11      240.73      263.42      9.79 o
   3   1  11      219.31      203.68     11.34 o
   4   1  11      139.47      129.20      5.47 o
   5   1  11      204.48      195.32      4.97 o
   6   1  11       76.19       77.22      1.90 o
   7   1  11        8.81        7.60      0.51 o
   8   1  11       15.67       14.83      0.79 o
  -8   2  11       20.42       18.31      1.20 o
  -6   2  11       14.40       14.80      0.74 o
  -5   2  11       43.95       39.78      1.58 o
  -4   2  11      313.42      280.71      5.80 o
  -3   2  11       39.80       38.91      4.47 o
  -2   2  11       88.19       94.43      6.50 o
  -1   2  11      149.12      151.39      9.02 o
   0   2  11        0.01        2.38      1.72 o
   1   2  11      151.09      157.08      6.49 o
   2   2  11       90.21       84.55      6.41 o
   3   2  11       37.34       32.71      4.32 o
   4   2  11      299.46      266.88      6.41 o
   5   2  11       49.71       44.87      1.45 o
   6   2  11       14.52       15.47      0.60 o
   7   2  11       36.79       37.64      1.19 o
   8   2  11       20.66       18.95      0.56 o
  -8   3  11       16.84       18.18      1.14 o
  -7   3  11       18.10       17.32      0.88 o
  -6   3  11      123.55      128.26      3.66 o
  -5   3  11      126.38      122.42      2.35 o
  -4   3  11       46.82       45.89      1.23 o
  -3   3  11       20.07       16.57      0.72 o
  -2   3  11       36.68       34.67      4.18 o
  -1   3  11      140.43      133.49      8.48 o
   0   3  11       16.56       14.92      2.78 o
   1   3  11      151.77      152.60      8.68 o
   2   3  11       44.10       38.70      4.61 o
   3   3  11       13.11       10.81      0.74 o
   4   3  11       48.76       48.94      1.71 o
   5   3  11      125.12      123.13      3.38 o
   6   3  11      126.45      132.10      3.12 o
   7   3  11       19.27       17.70      0.67 o
   8   3  11       19.74       22.44      0.67 o
  -7   4  11       84.90       83.08      2.37 o
  -6   4  11       14.20       11.51      0.70 o
  -5   4  11      115.72      121.69      2.49 o
  -4   4  11      106.01      105.49      2.02 o
  -3   4  11       12.54       11.18      0.52 o
  -2   4  11       45.47       43.85      1.13 o
  -1   4  11      138.04      144.65      4.83 o
   0   4  11       45.54       51.08      4.96 o
   1   4  11      128.64      134.59      4.45 o
   2   4  11       39.44       39.01      1.68 o
   3   4  11        8.00        7.02      0.73 o
   4   4  11      108.97      108.04      2.58 o
   5   4  11      110.76      122.01      4.02 o
   6   4  11       16.90       14.85      0.62 o
   7   4  11       81.46       80.08      1.56 o
   8   4  11        2.48        2.82      0.28 o
  -7   5  11        0.27        0.45      0.19 o
  -6   5  11       22.75       26.14      0.90 o
  -5   5  11       60.80       58.28      1.28 o
  -4   5  11      128.85      122.92      2.25 o
  -3   5  11       37.82       43.91      1.15 o
  -2   5  11      141.52      130.87      2.65 o
  -1   5  11       38.80       33.89      1.14 o
   0   5  11        0.38        0.36      0.21 o
   1   5  11       34.22       30.32      1.16 o
   2   5  11      138.07      123.07      3.65 o
   3   5  11       27.14       35.19      1.22 o
   4   5  11      132.83      129.76      3.18 o
   5   5  11       53.96       53.64      2.04 o
   6   5  11       20.92       24.16      1.14 o
   7   5  11        0.35        0.43      0.17 o
  -7   6  11        4.69        5.69      0.25 o
  -6   6  11        3.24        3.14      0.23 o
  -5   6  11       49.23       48.68      1.03 o
  -4   6  11        2.62        2.45      0.27 o
  -3   6  11       62.07       50.04      0.96 o
  -2   6  11       66.31       68.70      1.35 o
  -1   6  11       39.34       35.36      1.16 o
   0   6  11       60.07       66.16      1.54 o
   1   6  11       49.49       44.56      1.61 o
   2   6  11       68.70       69.56      2.72 o
   3   6  11       63.22       50.13      2.80 o
   4   6  11        2.94        2.01      0.32 o
   5   6  11       50.99       52.35      2.77 o
   6   6  11        3.66        4.14      0.71 o
   7   6  11        3.42        3.64      0.37 o
  -6   7  11        4.95        5.40      0.25 o
  -5   7  11        8.70        8.45      0.41 o
  -4   7  11        3.29        3.71      0.28 o
  -3   7  11       46.17       43.98      0.90 o
  -2   7  11       25.58       27.82      0.70 o
  -1   7  11       23.81       21.84      0.64 o
   0   7  11       15.04       16.13      0.83 o
   1   7  11       25.61       23.22      1.47 o
   2   7  11       24.64       27.75      2.30 o
   3   7  11       51.91       49.35      2.66 o
   4   7  11        4.15        5.11      0.92 o
   6   7  11        5.45        5.60      0.67 o
  -5   8  11        6.75        7.11      0.36 o
  -4   8  11        8.22        8.90      0.38 o
  -3   8  11        2.59        2.63      0.31 o
  -2   8  11        4.26        4.89      0.35 o
  -1   8  11        0.39        0.65      0.34 o
   0   8  11        8.05        7.57      0.73 o
   1   8  11        0.83        1.32      0.58 o
   2   8  11        4.59        5.68      0.79 o
   3   8  11        1.83        1.87      0.77 o
   4   8  11        8.70       10.87      1.37 o
   5   8  11        7.38        7.73      0.61 o
  -4   9  11       11.37       11.99      0.51 o
  -3   9  11        2.11        2.19      0.28 o
  -2   9  11       14.15       15.41      0.52 o
  -1   9  11       12.38       13.39      0.62 o
   0   9  11        6.36        8.03      0.61 o
   1   9  11       14.48       15.80      1.01 o
   2   9  11       12.96       14.34      0.88 o
   3   9  11        2.01        2.21      0.76 o
  -2  10  11        2.43        2.84      0.47 o
  -1  10  11        0.39        0.39      0.28 o
   0  10  11        0.93        0.58      0.30 o
   1  10  11        0.60        0.99      0.37 o
   2  10  11        2.80        3.96      0.56 o
   0   0  12      490.78      481.59     22.98 o
   1   0  12       15.86       12.61      1.90 o
   2   0  12      164.41      145.61      6.28 o
   3   0  12      215.98      206.55      6.45 o
   4   0  12      443.56      454.04     13.47 o
   5   0  12      484.85      464.42     13.59 o
   6   0  12       46.61       39.25      1.54 o
   7   0  12        0.29       -0.08      0.33 o
   8   0  12        2.25        2.15      0.89 o
  -7   1  12       52.23       52.60      2.82 o
  -6   1  12        7.37        7.02      0.73 o
  -5   1  12       65.82       66.15      1.95 o
  -4   1  12      394.48      390.07     10.34 o
  -3   1  12      367.36      341.73      6.81 o
  -2   1  12      298.83      300.65     11.27 o
  -1   1  12       82.53       79.98      4.39 o
   0   1  12        0.03        0.70      1.07 o
   1   1  12      105.41       96.07      4.62 o
   2   1  12      328.47      325.67     11.40 o
   3   1  12      373.25      352.98      8.83 o
   4   1  12      433.19      419.45     14.61 o
   5   1  12       64.34       64.38      2.08 o
   6   1  12        9.41        8.73      0.48 o
   7   1  12       51.18       50.43      1.72 o
   8   1  12        2.28        2.67      0.31 o
  -6   2  12       10.12       11.68      0.68 o
  -5   2  12       77.62       83.94      2.59 o
  -4   2  12       79.20       77.32      2.09 o
  -3   2  12      128.50      119.62      3.42 o
  -2   2  12       22.69       20.01      1.47 o
  -1   2  12       33.68       30.76      3.82 o
   0   2  12       42.00       43.13      3.30 o
   1   2  12       28.36       25.21      2.55 o
   2   2  12       16.35       15.81      1.57 o
   3   2  12      150.69      139.35      3.11 o
   4   2  12       89.89       84.30      2.15 o
   5   2  12       77.90       83.47      2.23 o
   6   2  12       15.81       16.95      0.61 o
   7   2  12        3.20        1.86      0.25 o
   8   2  12       26.41       29.05      0.96 o
  -7   3  12       36.97       39.39      1.83 o
  -6   3  12       47.61       48.89      2.61 o
  -5   3  12       85.27       83.95      2.20 o
  -4   3  12       65.95       62.90      1.63 o
  -3   3  12        5.02        5.23      0.41 o
  -2   3  12      249.15      229.53      5.15 o
  -1   3  12       17.33       14.26      0.72 o
   0   3  12       39.39       50.97      5.01 o
   1   3  12       22.37       21.01      0.77 o
   2   3  12      264.05      233.55      5.67 o
   3   3  12        3.54        3.64      0.50 o
   4   3  12       52.78       51.85      1.65 o
   5   3  12       82.20       84.95      2.34 o
   6   3  12       42.69       43.95      1.27 o
   7   3  12       36.34       39.46      1.12 o
   8   3  12        6.94        8.02      0.29 o
  -7   4  12        6.43        6.24      0.37 o
  -6   4  12       44.41       48.07      1.41 o
  -5   4  12      146.34      147.47      4.69 o
  -4   4  12        2.32        2.17      0.46 o
  -3   4  12       35.75       33.13      0.85 o
  -2   4  12       86.49       83.15      1.89 o
  -1   4  12       68.96       65.95      1.99 o
   0   4  12      154.72      148.92      3.66 o
   1   4  12       70.57       65.44      2.11 o
   2   4  12       88.60       84.76      2.42 o
   3   4  12       35.40       33.00      1.23 o
   4   4  12        1.53        1.52      0.30 o
   5   4  12      149.17      150.30      4.55 o
   6   4  12       37.44       42.71      1.20 o
   7   4  12        7.14        7.08      0.34 o
  -7   5  12        0.60        0.27      0.16 o
  -6   5  12        0.64        1.11      0.24 o
  -5   5  12       15.78       15.08      0.60 o
  -4   5  12       24.38       21.80      0.71 o
  -3   5  12       62.20       62.24      2.08 o
  -2   5  12      138.63      135.47      2.78 o
  -1   5  12       23.95       20.41      0.81 o
   0   5  12      142.65      129.49      3.31 o
   1   5  12       23.08       19.76      0.93 o
   2   5  12      155.54      149.66      3.62 o
   3   5  12       65.21       64.33      1.74 o
   4   5  12       21.97       19.25      0.84 o
   5   5  12       17.95       17.55      0.75 o
   6   5  12        0.55        0.70      0.22 o
   7   5  12        1.10        0.33      0.26 o
  -6   6  12        9.70       10.09      0.38 o
  -5   6  12        8.28        7.56      0.37 o
  -4   6  12       35.45       38.53      0.96 o
  -3   6  12        2.47        2.19      0.31 o
  -2   6  12       22.48       24.78      0.72 o
  -1   6  12        5.80        6.41      0.45 o
   0   6  12       17.63       17.05      0.86 o
   1   6  12        6.62        7.97      0.58 o
   2   6  12       20.65       22.89      1.49 o
   3   6  12        3.25        3.15      0.37 o
   4   6  12       43.65       45.51      1.68 o
   6   6  12        9.23       10.08      0.87 o
  -6   7  12        7.85        7.31      0.41 o
  -5   7  12        8.45        9.08      0.35 o
  -4   7  12        5.35        5.93      0.34 o
  -3   7  12        0.44        0.78      0.21 o
  -2   7  12       14.76       12.84      0.49 o
  -1   7  12       23.72       24.40      1.01 o
   0   7  12        6.13        5.58      0.65 o
   1   7  12       23.16       22.35      1.43 o
   3   7  12        0.71        1.48      0.85 o
   5   7  12        8.22        9.22      0.95 o
   6   7  12        9.55        7.80      0.40 o
  -5   8  12        2.01        2.46      0.35 o
  -4   8  12       16.99       16.53      0.56 o
  -3   8  12       31.73       30.20      0.77 o
  -2   8  12       20.56       18.55      0.64 o
  -1   8  12        4.74        5.64      0.71 o
   0   8  12       12.27       11.74      0.94 o
   1   8  12        5.62        6.22      0.76 o
   2   8  12       19.69       18.33      1.74 o
   3   8  12       32.29       33.71      2.10 o
   4   8  12       16.89       17.52      1.50 o
   5   8  12        2.04        2.33      0.46 o
  -3   9  12        5.21        4.23      0.43 o
  -2   9  12        6.43        7.71      0.43 o
  -1   9  12        1.29        1.80      0.49 o
   0   9  12       15.73       16.31      0.90 o
   1   9  12        1.10        1.50      0.50 o
   2   9  12        6.01        8.67      0.99 o
   3   9  12        5.78        5.90      0.81 o
  -1  10  12        0.70        1.03      0.39 o
   0  10  12        3.29        4.95      0.54 o
   1  10  12        0.48        0.47      0.41 o
   1   0  13        4.48        4.80      0.38 o
   2   0  13      240.40      243.01      5.35 o
   3   0  13      113.67      106.80      3.60 o
   4   0  13      141.36      142.83      6.30 o
   5   0  13        8.46        7.54      0.53 o
   6   0  13       11.12        7.65      0.45 o
   7   0  13       19.40       20.85      1.09 o
  -7   1  13        5.71        5.79      0.46 o
  -6   1  13       10.48        9.50      0.91 o
  -5   1  13       25.21       25.83      1.06 o
  -4   1  13       55.67       57.37      1.79 o
  -3   1  13       90.34       85.20      2.10 o
  -2   1  13      277.66      262.24      5.64 o
  -1   1  13      135.08      126.73      3.02 o
   0   1  13      224.15      243.57      5.82 o
   1   1  13      148.37      137.65      3.45 o
   2   1  13      294.06      273.87      6.37 o
   3   1  13       76.11       76.27      2.70 o
   4   1  13       53.92       56.77      2.88 o
   5   1  13       25.76       25.14      0.98 o
   6   1  13       13.54       12.27      0.53 o
   7   1  13        5.41        4.42      0.47 o
   8   1  13       15.68       17.00      1.00 o
  -6   2  13       42.33       41.11      2.37 o
  -5   2  13       51.67       47.88      1.55 o
  -4   2  13       71.48       69.61      1.90 o
  -3   2  13       41.52       44.09      1.45 o
  -2   2  13       62.82       57.76      1.72 o
  -1   2  13      244.88      238.47      4.67 o
   0   2  13        2.30        2.17      0.33 o
   1   2  13      229.64      226.86      4.63 o
   2   2  13       63.91       57.21      1.62 o
   3   2  13       42.92       45.41      1.30 o
   4   2  13       62.33       64.04      2.29 o
   5   2  13       42.47       41.48      1.17 o
   6   2  13       42.30       43.16      1.05 o
   7   2  13       13.95       14.51      0.69 o
  -6   3  13       46.13       49.95      2.60 o
  -5   3  13       11.89       11.82      0.54 o
  -4   3  13        3.26        3.62      0.31 o
  -3   3  13       65.09       67.71      1.78 o
  -2   3  13       34.69       36.39      1.21 o
  -1   3  13       30.99       30.97      1.05 o
   0   3  13       13.51       12.62      0.56 o
   1   3  13       36.45       37.34      1.05 o
   2   3  13       33.17       35.40      1.13 o
   3   3  13       59.84       60.42      1.73 o
   4   3  13        3.45        4.23      0.35 o
   5   3  13       11.31       10.46      0.55 o
   6   3  13       41.71       44.41      1.25 o
   7   3  13       31.17       27.93      0.97 o
  -6   4  13       33.28       34.41      1.42 o
  -5   4  13        1.09        1.96      0.33 o
  -4   4  13       63.59       64.76      1.81 o
  -3   4  13       34.13       34.50      1.12 o
  -2   4  13       32.94       31.79      0.90 o
  -1   4  13      170.18      163.04      4.23 o
   0   4  13       22.42       21.75      0.93 o
   1   4  13      163.70      155.71      3.99 o
   2   4  13       29.57       28.81      1.11 o
   3   4  13       42.80       43.01      1.39 o
   4   4  13       54.50       57.56      1.44 o
   5   4  13        0.49        0.85      0.31 o
   6   4  13       30.54       32.64      0.92 o
   7   4  13        4.92        4.12      0.54 o
  -6   5  13        3.87        4.14      0.33 o
  -5   5  13        0.94        0.86      0.26 o
  -4   5  13       32.03       35.73      1.26 o
  -3   5  13       52.63       52.30      1.65 o
  -2   5  13       50.83       49.06      2.71 o
  -1   5  13       50.20       48.48      1.85 o
   0   5  13       21.74       18.06      0.94 o
   1   5  13       53.93       53.69      1.56 o
   2   5  13       48.89       45.37      1.67 o
   3   5  13       60.03       60.94      1.63 o
   4   5  13       31.95       35.39      1.08 o
   5   5  13        0.47        0.87      0.48 o
   6   5  13        4.49        4.57      0.45 o
  -6   6  13        7.13        7.02      0.34 o
  -5   6  13       13.85       15.47      0.60 o
  -4   6  13        0.42        0.15      0.23 o
  -3   6  13        7.51        7.33      0.57 o
  -2   6  13       13.90       13.15      0.70 o
  -1   6  13       19.18       18.88      0.83 o
   0   6  13        0.27        0.40      0.28 o
   1   6  13       19.93       20.20      0.96 o
   2   6  13       15.63       14.31      0.77 o
   3   6  13        8.58        9.10      0.58 o
   4   6  13        0.48        0.24      0.20 o
   6   6  13        6.64        6.42      0.46 o
  -5   7  13        1.17        0.64      0.23 o
  -4   7  13        5.02        4.85      0.29 o
  -3   7  13       43.14       41.06      1.13 o
  -2   7  13        5.35        5.86      0.56 o
  -1   7  13       14.31       15.21      0.81 o
   0   7  13       17.45       19.25      1.49 o
   1   7  13       16.35       17.05      1.49 o
   2   7  13        5.58        5.93      0.99 o
   5   7  13        1.29        0.90      0.43 o
  -4   8  13        1.21        1.08      0.26 o
  -3   8  13        9.58        9.78      0.50 o
  -2   8  13        2.56        2.53      0.42 o
  -1   8  13        7.14        8.86      0.73 o
   0   8  13        0.47        0.72      0.54 o
   1   8  13        5.74        6.90      1.21 o
   2   8  13        2.24        2.85      0.58 o
   3   8  13        9.85       10.80      0.77 o
  -2   9  13        2.89        2.65      0.39 o
  -1   9  13        1.90        1.60      0.39 o
   0   9  13        0.02        0.34      0.39 o
   1   9  13        2.54        2.21      0.70 o
   2   9  13        2.52        2.70      0.69 o
   0   0  14        8.21        7.43      0.63 o
   1   0  14      129.43      120.37      2.86 o
   2   0  14      246.55      241.30      5.20 o
   3   0  14      377.58      358.33     13.16 o
   4   0  14       45.23       43.62      1.99 o
   5   0  14       31.31       30.12      1.27 o
   6   0  14       27.53       29.62      1.22 o
   7   0  14       11.11        9.45      0.59 o
  -6   1  14        0.31        0.67      0.31 o
  -5   1  14        0.51       -0.06      0.39 o
  -4   1  14       10.10        7.83      0.52 o
  -3   1  14       60.96       57.44      2.12 o
  -2   1  14       71.23       66.66      1.78 o
  -1   1  14      366.46      371.99      8.36 o
   0   1  14        7.29        8.70      0.63 o
   1   1  14      349.03      347.12      8.20 o
   2   1  14       63.32       59.77      3.23 o
   3   1  14       53.66       50.31      2.60 o
   4   1  14        9.00        7.21      0.59 o
   5   1  14        0.76        0.78      0.24 o
   6   1  14        0.40        0.49      0.18 o
   7   1  14       19.20       21.18      0.81 o
  -5   2  14       35.72       38.48      1.67 o
  -4   2  14       26.50       23.99      1.02 o
  -3   2  14       60.01       63.66      1.88 o
  -2   2  14       16.76       16.49      0.73 o
  -1   2  14       38.50       44.75      1.31 o
   0   2  14      394.84      400.09      7.77 o
   1   2  14       41.71       48.54      1.36 o
   2   2  14       12.59       12.43      0.65 o
   3   2  14       72.18       74.65      1.80 o
   4   2  14       25.10       24.12      1.01 o
   5   2  14       42.28       44.60      1.17 o
   6   2  14        6.71        7.11      0.39 o
   7   2  14       45.52       38.83      1.21 o
  -5   3  14       11.35       11.14      0.71 o
  -4   3  14       32.74       31.08      0.95 o
  -3   3  14       46.69       46.27      1.20 o
  -2   3  14      158.25      162.25      3.46 o
  -1   3  14       68.69       63.99      1.68 o
   0   3  14       30.38       28.73      0.96 o
   1   3  14       70.69       66.17      1.67 o
   2   3  14      162.69      164.16      3.73 o
   3   3  14       48.31       48.57      1.40 o
   4   3  14       34.81       33.63      1.11 o
   5   3  14       11.85       11.99      0.50 o
   6   3  14        2.07        3.20      0.29 o
   7   3  14        9.90       12.28      0.47 o
  -6   4  14       37.11       39.53      2.44 o
  -5   4  14        5.55        7.80      0.55 o
  -4   4  14       32.45       35.20      1.21 o
  -3   4  14       21.54       17.86      0.63 o
  -2   4  14       46.10       47.68      1.25 o
  -1   4  14       54.68       52.28      1.36 o
   0   4  14       23.36       23.90      0.84 o
   1   4  14       54.02       50.92      1.43 o
   2   4  14       51.44       51.31      1.43 o
   3   4  14       20.19       16.46      0.65 o
   4   4  14       30.79       33.26      1.04 o
   5   4  14        3.59        4.61      0.37 o
   6   4  14       41.46       43.25      1.29 o
  -6   5  14        3.17        4.02      0.38 o
  -5   5  14        2.81        2.53      0.28 o
  -4   5  14        6.06        8.10      0.50 o
  -3   5  14       18.11       19.02      0.83 o
  -2   5  14       18.65       20.44      0.85 o
  -1   5  14        8.95       10.50      0.66 o
   0   5  14        7.03        7.43      0.61 o
   1   5  14        9.53        9.57      0.66 o
   2   5  14       15.40       17.26      1.00 o
   3   5  14       18.08       19.19      0.73 o
   4   5  14        4.81        6.96      0.52 o
   5   5  14        3.23        3.16      0.50 o
   6   5  14        3.86        4.08      0.35 o
  -5   6  14        2.29        2.55      0.22 o
  -4   6  14        5.55        6.16      0.37 o
  -3   6  14       11.35       10.65      0.54 o
  -2   6  14        2.35        2.47      0.35 o
  -1   6  14       43.49       44.68      1.51 o
   0   6  14       68.34       67.79      2.02 o
   1   6  14       44.87       43.99      1.66 o
   2   6  14        1.20        1.34      0.29 o
   3   6  14       11.86       11.88      0.62 o
   5   6  14        2.57        2.53      0.33 o
  -4   7  14       25.75       26.26      0.75 o
  -3   7  14        1.22        1.70      0.33 o
  -2   7  14       32.54       35.47      1.36 o
  -1   7  14        0.68        1.39      0.54 o
   0   7  14        0.33        0.81      0.67 o
   1   7  14        0.62        0.91      0.65 o
   2   7  14       33.83       35.52      1.80 o
   3   7  14        1.06        1.96      0.61 o
   5   7  14        7.31        6.57      0.59 o
  -3   8  14        0.62        0.51      0.24 o
  -2   8  14        6.46        5.30      0.51 o
  -1   8  14        1.06        1.61      0.47 o
   0   8  14       39.27       40.49      2.10 o
   1   8  14        1.21        1.66      0.48 o
   2   8  14        5.61        5.62      0.55 o
  -1   9  14        3.62        4.64      0.65 o
   0   9  14       14.32       16.23      1.07 o
   1   0  15        5.98        5.04      0.84 o
   2   0  15        2.40        1.28      0.59 o
   3   0  15      154.22      147.09      4.83 o
   4   0  15        8.54        9.80      1.05 o
   5   0  15        0.09        0.06      0.39 o
   6   0  15       22.05       27.00      1.03 o
  -6   1  15       10.93       13.90      0.90 o
  -5   1  15       18.37       17.80      1.21 o
  -4   1  15        3.35        3.76      0.60 o
  -3   1  15       34.48       36.48      1.37 o
  -2   1  15        2.23        1.46      0.32 o
  -1   1  15      138.66      126.60      3.01 o
   0   1  15      258.67      254.88      6.13 o
   1   1  15      129.73      116.35      3.19 o
   2   1  15        0.56        0.19      0.31 o
   3   1  15       28.12       29.58      1.46 o
   4   1  15        3.94        4.18      0.40 o
   5   1  15       17.73       16.97      0.64 o
   6   1  15       11.88       14.15      0.56 o
   7   1  15        6.42        6.64      0.41 o
  -5   2  15       23.05       22.12      1.41 o
  -4   2  15       56.34       54.97      2.08 o
  -3   2  15       71.80       68.47      1.95 o
  -2   2  15      215.91      227.92      5.04 o
  -1   2  15       28.27       28.49      0.97 o
   0   2  15      245.05      252.53      5.09 o
   1   2  15       30.58       32.44      0.99 o
   2   2  15      220.78      232.42      5.15 o
   3   2  15       68.25       67.33      1.98 o
   4   2  15       51.52       49.49      1.78 o
   5   2  15       23.44       23.64      0.79 o
   6   2  15        7.08        5.36      0.40 o
   7   2  15        0.48        0.12      0.18 o
  -6   3  15        7.35        7.59      0.78 o
  -5   3  15       11.19        9.97      0.98 o
  -4   3  15       11.16        8.47      0.44 o
  -3   3  15       10.92       10.47      0.46 o
  -2   3  15       47.53       49.49      1.28 o
  -1   3  15       10.49        9.60      0.49 o
   0   3  15      272.57      274.90      5.56 o
   1   3  15        6.56        6.13      0.43 o
   2   3  15       40.13       43.59      1.34 o
   3   3  15        8.97        8.54      0.48 o
   4   3  15       10.46        8.12      0.44 o
   5   3  15       12.31       11.06      0.43 o
   6   3  15        9.43       10.05      0.37 o
  -6   4  15        2.45        2.08      0.33 o
  -5   4  15       19.49       21.64      0.97 o
  -4   4  15        1.90        2.24      0.31 o
  -3   4  15        4.79        4.42      0.39 o
  -2   4  15       13.54       15.42      0.56 o
  -1   4  15        2.55        2.68      0.27 o
   0   4  15        0.03        0.08      0.26 o
   1   4  15        1.97        2.27      0.28 o
   2   4  15       11.88       13.29      0.56 o
   3   4  15        2.62        3.39      0.37 o
   4   4  15        1.39        1.13      0.28 o
   5   4  15       19.71       22.13      0.65 o
   6   4  15        1.61        1.23      0.18 o
  -5   5  15       17.73       18.43      0.70 o
  -4   5  15        0.62        1.09      0.26 o
  -3   5  15       20.27       23.96      0.94 o
  -2   5  15       17.63       17.15      0.74 o
  -1   5  15       44.32       40.95      1.35 o
   0   5  15        2.26        1.98      0.32 o
   1   5  15       43.51       40.25      1.39 o
   2   5  15       16.00       15.60      0.60 o
   3   5  15       21.92       25.77      0.94 o
   4   5  15        0.66        1.01      0.26 o
   5   5  15       15.89       15.92      0.79 o
  -5   6  15       28.67       27.62      1.05 o
  -4   6  15        6.24        6.17      0.32 o
  -3   6  15       26.84       23.91      0.88 o
  -2   6  15        7.55        6.71      0.40 o
  -1   6  15       18.44       18.70      0.74 o
   0   6  15        0.07        0.56      0.23 o
   1   6  15       20.55       21.42      0.93 o
   2   6  15        6.88        5.65      0.57 o
   3   6  15       27.41       23.68      1.07 o
   4   6  15        5.73        5.75      0.62 o
   5   6  15       29.26       25.59      0.96 o
  -4   7  15        0.25        0.33      0.20 o
  -3   7  15        6.33        6.43      0.41 o
  -2   7  15        6.74        5.51      0.44 o
  -1   7  15       16.59       15.43      0.81 o
   0   7  15       26.17       27.13      1.52 o
   1   7  15       17.02       14.99      1.17 o
   2   7  15        6.74        5.53      0.73 o
   3   7  15        6.49        7.06      0.70 o
  -2   8  15        0.05        0.09      0.36 o
  -1   8  15        9.60        9.79      0.65 o
   0   8  15        7.50        5.64      0.51 o
   1   8  15        9.46        9.63      0.84 o
   2   8  15        0.04        0.28      0.42 o
   0   0  16       30.30       26.55      3.87 o
   1   0  16        1.70        0.70      1.34 o
   2   0  16       20.04       16.30      3.08 o
   3   0  16       17.83       18.29      1.41 o
   4   0  16       87.42       89.46      4.98 o
   5   0  16        8.30        9.15      0.55 o
   6   0  16        3.21        3.19      0.39 o
  -6   1  16        3.14        2.54      0.49 o
  -5   1  16       11.15       12.07      0.90 o
  -4   1  16       12.66       13.49      1.05 o
  -3   1  16       18.60       16.60      1.35 o
  -2   1  16        8.75        9.17      0.86 o
  -1   1  16        1.54        1.89      0.57 o
   0   1  16       36.77       35.47      1.20 o
   1   1  16        4.34        4.22      0.38 o
   2   1  16        6.98        7.44      0.55 o
   3   1  16       17.88       17.96      0.89 o
   4   1  16       12.04       12.69      0.94 o
   5   1  16       12.18       13.10      0.94 o
   6   1  16        2.96        3.61      0.37 o
  -4   2  16        9.30       11.09      0.83 o
  -3   2  16       54.30       58.60      2.49 o
  -2   2  16       31.18       32.67      0.99 o
  -1   2  16        0.74        1.18      0.26 o
   0   2  16      112.46      113.81      2.51 o
   1   2  16        0.27        0.37      0.25 o
   2   2  16       32.28       32.74      1.04 o
   3   2  16       62.96       68.43      2.15 o
   4   2  16        7.93        8.91      0.43 o
   5   2  16       32.93       32.79      0.98 o
   6   2  16       19.75       18.94      0.67 o
  -5   3  16        1.09        1.41      0.40 o
  -4   3  16       30.80       31.64      1.43 o
  -3   3  16       42.53       43.68      1.22 o
  -2   3  16        5.50        6.50      0.40 o
  -1   3  16      116.42      122.42      2.71 o
   0   3  16       15.42       19.96      0.73 o
   1   3  16      115.02      124.32      2.92 o
   2   3  16        7.97        9.68      0.49 o
   3   3  16       40.59       41.72      1.47 o
   4   3  16       34.17       36.78      1.05 o
   5   3  16        1.16        1.24      0.21 o
   6   3  16        7.16        8.87      0.66 o
  -5   4  16       16.26       16.60      1.05 o
  -4   4  16        2.85        2.72      0.64 o
  -3   4  16       11.39       11.33      0.57 o
  -2   4  16       52.31       54.63      1.69 o
  -1   4  16        3.71        3.23      0.26 o
   0   4  16        0.65       -0.08      0.18 o
   1   4  16        4.66        3.94      0.29 o
   2   4  16       50.88       55.22      1.48 o
   3   4  16       11.30       11.03      0.42 o
   4   4  16        2.88        2.40      0.26 o
   5   4  16       14.50       14.87      0.56 o
  -5   5  16        7.01        8.45      0.59 o
  -4   5  16       13.04       12.57      0.50 o
  -3   5  16        1.18        1.31      0.25 o
  -2   5  16        6.43        7.16      0.47 o
  -1   5  16        5.25        5.26      0.41 o
   0   5  16       32.29       32.74      1.14 o
   1   5  16        6.76        6.54      0.44 o
   2   5  16        6.43        7.46      0.45 o
   3   5  16        1.46        1.85      0.24 o
   4   5  16       13.32       13.16      0.60 o
   5   5  16        7.10        8.42      0.59 o
  -4   6  16       10.01       10.42      0.55 o
  -3   6  16        4.89        4.90      0.28 o
  -2   6  16       28.86       29.88      0.91 o
  -1   6  16        0.65        0.52      0.18 o
   0   6  16        0.32        0.12      0.17 o
   1   6  16        0.74        0.42      0.32 o
   2   6  16       29.51       30.81      1.25 o
   3   6  16        5.05        4.66      0.54 o
   4   6  16       10.35       10.20      0.74 o
  -3   7  16        0.66        0.62      0.27 o
  -2   7  16       18.75       19.53      0.82 o
  -1   7  16        0.43        0.22      0.28 o
   0   7  16       47.32       45.44      1.58 o
   1   7  16        0.35        0.19      0.28 o
   2   7  16       18.22       19.20      1.18 o
   2   0  17        7.80        7.27      0.88 o
   3   0  17       15.71       13.98      1.17 o
   4   0  17       24.65       27.79      1.13 o
   5   0  17        1.86        1.25      0.36 o
  -5   1  17        2.56        2.11      0.29 o
  -4   1  17        8.61        8.72      0.76 o
  -3   1  17       10.66       13.46      1.04 o
  -2   1  17       34.96       33.35      2.14 o
  -1   1  17        6.25        4.60      0.72 o
   0   1  17        3.29        2.01      0.59 o
   1   1  17        7.54        5.12      0.80 o
   2   1  17       39.01       33.76      2.22 o
   3   1  17        8.97       10.28      1.10 o
   4   1  17        9.09        8.64      0.47 o
   5   1  17        2.17        1.61      0.21 o
  -4   2  17       38.56       39.04      2.03 o
  -3   2  17       14.27       12.29      1.05 o
  -2   2  17       23.09       21.06      1.00 o
  -1   2  17        1.32        1.56      0.29 o
   0   2  17       30.35       34.81      1.07 o
   1   2  17        1.90        1.96      0.26 o
   2   2  17       18.06       16.71      0.76 o
   3   2  17       16.27       16.49      0.66 o
   4   2  17       33.11       34.58      1.23 o
   5   2  17        3.91        3.91      0.32 o
  -5   3  17        1.61        1.62      0.34 o
  -4   3  17       16.90       16.90      1.17 o
  -3   3  17       17.21       19.85      1.33 o
  -2   3  17       52.77       52.02      1.40 o
  -1   3  17       55.49       56.71      1.52 o
   0   3  17        0.35        0.27      0.21 o
   1   3  17       51.90       56.50      1.54 o
   2   3  17       51.20       50.24      1.43 o
   3   3  17       14.06       17.57      0.63 o
   4   3  17       15.95       16.52      0.68 o
   5   3  17        1.62        1.17      0.29 o
  -4   4  17       23.41       24.97      1.50 o
  -3   4  17       44.68       46.60      1.83 o
  -2   4  17       17.27       22.40      0.88 o
  -1   4  17       47.93       48.38      1.54 o
   0   4  17        1.33        2.07      0.34 o
   1   4  17       48.08       49.29      1.52 o
   2   4  17       19.34       24.67      0.88 o
   3   4  17       43.45       45.55      1.28 o
   4   4  17       23.64       24.39      0.82 o
  -4   5  17        0.59        1.59      0.23 o
  -3   5  17       17.34       15.37      0.61 o
  -2   5  17       18.43       18.06      0.69 o
  -1   5  17       23.74       25.86      0.93 o
   0   5  17        1.60        1.13      0.24 o
   1   5  17       25.17       27.11      0.93 o
   2   5  17       17.52       17.97      0.70 o
   3   5  17       18.38       15.94      1.03 o
   4   5  17        0.75        0.64      0.21 o
  -3   6  17        9.11        9.86      0.65 o
  -2   6  17        0.86        1.10      0.24 o
  -1   6  17       12.66       12.16      0.88 o
   0   6  17        6.75        5.15      0.43 o
   1   6  17       11.70       12.43      0.66 o
   2   6  17        0.56        0.58      0.25 o
   3   6  17        8.99       10.01      0.70 o
  -1   7  17       20.56       18.75      0.92 o
   0   7  17        0.00       -0.08      0.21 o
   1   7  17       19.27       17.79      0.93 o
   0   0  18       57.51       63.60      3.71 o
   1   0  18        2.96        2.09      0.40 o
   2   0  18        0.43        0.38      0.32 o
   3   0  18        3.80        5.92      0.50 o
   4   0  18        0.50        0.35      0.22 o
   5   0  18       13.76       12.34      0.75 o
  -4   1  18        0.73        0.62      0.21 o
  -3   1  18       13.22       12.81      0.93 o
  -2   1  18        7.89        7.31      0.76 o
  -1   1  18       30.98       29.68      1.88 o
   0   1  18        1.48        1.27      0.51 o
   1   1  18       29.11       28.51      1.91 o
   2   1  18        7.55        7.37      0.82 o
   3   1  18       12.02       11.92      0.65 o
   4   1  18        0.97        0.69      0.19 o
   5   1  18        4.51        4.84      0.39 o
  -3   2  18        2.31        2.63      0.49 o
  -2   2  18        7.84        8.15      1.25 o
  -1   2  18       26.95       26.08      1.32 o
   0   2  18       38.04       41.17      1.77 o
   1   2  18       25.26       24.88      1.21 o
   2   2  18        8.94        8.73      0.62 o
   3   2  18        1.89        2.21      0.57 o
   4   2  18       26.16       31.15      1.16 o
  -4   3  18        6.89        8.73      0.72 o
  -3   3  18       23.76       22.48      1.49 o
  -2   3  18       79.92       85.88      4.86 o
  -1   3  18       16.52       19.42      0.96 o
   0   3  18       18.67       18.71      0.62 o
   1   3  18       20.10       21.84      0.68 o
   2   3  18       80.69       88.42      2.73 o
   3   3  18       24.97       23.45      1.01 o
   4   3  18        6.59        9.09      0.72 o
  -3   4  18        5.53        5.74      0.61 o
  -2   4  18        9.57        9.80      0.84 o
  -1   4  18        0.12       -0.04      0.19 o
   0   4  18       12.06       12.02      0.54 o
   1   4  18        0.02        0.20      0.19 o
   2   4  18       11.16       11.20      0.56 o
   3   4  18        7.58        9.14      0.63 o
  -2   5  18        3.28        4.07      0.50 o
  -1   5  18        1.97        1.80      0.24 o
   0   5  18        7.24        9.11      0.41 o
   1   5  18        2.03        1.63      0.25 o
   2   5  18        3.48        4.86      0.44 o
   0   6  18       15.44       16.92      1.14 o
   1   6  18        1.20        1.67      0.27 o
   1   0  19        2.65        1.34      0.31 o
   2   0  19        7.37        8.79      0.57 o
   3   0  19        2.10        1.40      0.34 o
   4   0  19       48.21       51.51      2.76 o
  -3   1  19       11.64       12.15      1.18 o
  -2   1  19        3.21        2.45      0.42 o
  -1   1  19        0.58        0.18      0.33 o
   0   1  19       24.03       21.59      1.43 o
   1   1  19        0.42        0.35      0.26 o
   2   1  19        4.41        3.81      0.65 o
   3   1  19       12.21       11.54      0.55 o
   4   1  19        1.63        1.28      0.18 o
  -3   2  19       12.67       15.74      1.09 o
  -2   2  19       10.66       13.74      0.86 o
  -1   2  19       17.62       20.10      0.92 o
   0   2  19        0.31        0.34      0.35 o
   1   2  19       17.18       19.26      0.93 o
   2   2  19        9.42       11.48      0.65 o
   3   2  19       11.72       15.57      0.68 o
  -3   3  19       22.85       23.68      1.44 o
  -2   3  19        1.94        1.89      0.39 o
  -1   3  19        9.66        9.70      0.81 o
   0   3  19       24.93       28.02      1.73 o
   1   3  19        9.56        9.29      0.81 o
   2   3  19        2.42        2.84      0.34 o
   3   3  19       22.02       24.17      1.43 o
  -2   4  19       10.45       11.39      0.77 o
  -1   4  19        3.32        3.80      0.42 o
   0   4  19        1.05        1.03      0.29 o
   1   4  19        3.36        4.02      0.42 o
   2   4  19       10.58       11.75      0.74 o
   0   0  20       12.24       11.40      0.86 o
   1   0  20        0.39        0.43      0.21 o
   2   0  20        3.67        2.76      0.38 o
  -2   1  20       12.67       13.74      0.82 o
  -1   1  20       17.24       19.00      0.85 o
   0   1  20        0.03       -0.05      0.20 o
   1   1  20       16.68       18.93      0.71 o
   2   1  20       12.80       13.56      0.73 o
  -1   2  20       13.94       15.54      1.07 o
   0   2  20        0.25        0.08      0.32 o
   1   2  20       12.83       15.17      1.06 o
   2   2  20        3.03        3.41      0.51 o
   0   3  20        1.66        2.72      0.37 o
   1   3  20        7.89        7.58      0.62 o
 
